# Supplementary material for: Responses of differential metabolites and pathways to high temperature in cucumber anther
Source: Front Plant Sci. 2023 Apr 14;14:1131735. doi: 10.3389/fpls.2023.1131735 (PMC10140443; doi:10.3389/fpls.2023.1131735)
Supplement: Supplementary file 2 [file Table_2.xlsx]

## Sheet: Table S1
Table S1 Allmetabolites were identified in CK and HT sample
ID	Name	Formula	Molecular Weight	RT [min]	Class(English)	CAS	HT_1	HT_2	HT_3	CK_1	CK_2	CK_3	FC	log2FC	Pvalue	ROC	VIP
Com_1_neg	D-(+)-Cellobiose	C12H22O11	342.3	0.91	Carbohydrates And Its Derivatives	528-50-7	1104000	920700	693000	1171000	1278000	981400	0.79224	-0.335991	0.209588	0.888889	0.944535
Com_10_neg	Coniferyl Alcohol	C10H12O3	180.2	7.05	Phenols And Its Derivatives	458-35-5	5547	2679	7675	4761	5753	5533	0.990902	-0.0131861	0.791279	0.555556	0.138655
Com_100_neg	GIBBERELLIN A15	C20H26O4	330.183	9.18	Phytohormones	13744-18-8	5810	12980	3872	3543	3071	3964	2.14237	1.09921	0.211096	0.888889	1.13323
Com_1000_pos	Thiamine	C12H17N4OS+	265.354	0.81	Vitamins	70-16-6	15890	35030	25420	28160	16700	19480	1.18651	0.246723	0.632123	0.555556	0.331535
Com_1001_pos	H-Tyr(3-I)-OH	C9H10INO3	307.09	4.762	Amino Acid And Derivatives	70-78-0	95160	86550	102900	80300	81170	94030	1.11393	0.155663	0.204717	0.888889	0.896075
Com_1002_pos	Sedoheptulose Anhydride	C7H12O6	192.167	10.15	Carbohydrates And Its Derivatives	469-90-9	1807000	1513000	1608000	1952000	1462000	1594000	0.984026	-0.0232323	0.916152	0.555556	0.157102
Com_1003_pos	L-Kynurenine	C10H12N2O3	208.21	3.821	Carbonyl compounds	2922-83-0	49620	50040	32540	79390	74070	88590	0.546168	-0.872583	0.0360475	1	1.58097
Com_1004_pos	Kynurenic acid	C10H7NO3	189.17	5.296	Quinolines and derivatives	492-27-3	75260	88780	71000	38500	62760	53340	1.52031	0.604366	0.0760981	1	1.35478
Com_1005_pos	Phe-Phe	C18H20N2O3	312.363	6.51	Amino Acid And Derivatives	2577-40-4	21780	10970	22760	28230	26900	21030	0.72886	-0.456286	0.264893	0.777778	0.927615
Com_1006_pos	beta-Nicotyrine	C10H10N2	158.2	4.91	Alkaloids and derivatives	487-19-4	1732000	1886000	1705000	1056000	1273000	1404000	1.42593	0.511904	0.0367248	1	1.55307
Com_1007_pos	delta-Hexanolactone	C6H10O2	114.142	1	Lactones	823-22-3	327400	380200	318800	251200	327300	289800	1.18208	0.241328	0.152366	0.888889	1.12268
Com_1008_pos	Oryzalexin E	C20H32O2	304.467	1.42	Terpenoids	150943-96-7	18060	14310	5754	9872	19010	17450	0.822844	-0.281309	0.559075	0.666667	0.418614
Com_1009_pos	LysoPC 19:0	C27H56NO7P	537.71	3.95	Phospholipid	108273-88-7	28690	28850	24540	9500	10550	13480	2.44796	1.29158	0.00456477	1	1.67929
Com_101_neg	Forsythoside A	C29H36O15	624.587	6.46	Phenylpropanoids	79916-77-1	11960	9769	13010	5900	2752	3497	2.85941	1.51572	0.0277539	1	1.4688
Com_1011_pos	Yohimbine	C21H26N2O3	354.443	6.81	Alkaloids and derivatives	146-48-5	3773	1440	1048	11980	2777	9751	0.255468	-1.96879	0.0890595	0.888889	1.23361
Com_1012_pos	Scopine	C8H13NO2	155.19	0.87	Organoheterocyclic compounds	498-45-3	65440	50490	53790	51520	55440	50400	1.07855	0.109088	0.470777	0.666667	0.472962
Com_1013_pos	Linoleic acid	C18H32O2	280.445	14.46	Fatty Acyls	60-33-3	409800	260400	298500	250300	294600	279600	1.17489	0.23253	0.397343	0.777778	0.741519
Com_1015_pos	Xanthurenic acid	C10H7NO4	205.167	4.67	Quinolines and derivatives	59-00-7	17610	13740	23200	21660	21730	9594	1.02956	0.0420224	0.830112	0.444444	0.363935
Com_1016_pos	Xanthurenic acid O-hexoside	C16H17NO9	367.31	4.52	Nucleotide And Its Derivates		143300	145400	110800	214900	251000	239700	0.566185	-0.820655	0.0102271	1	1.59137
Com_1017_pos	Yamogenin	C27H42O3	414.621	0.9	Steroids and steroid derivatives	512-06-1	14900	6729	21330	7527	2297	5222	2.85518	1.51358	0.0973467	0.888889	1.17397
Com_1018_pos	LPC(1-acyl 18:1)	C26H52NO7P	521.67	12.76	Phospholipid		12320000	12920000	11980000	7657000	6443000	9423000	1.58228	0.662006	0.0456897	1	1.55214
Com_1019_pos	LPC(1-acyl 18:2)	C26H50NO7P	519.65	12.18	Phospholipid		31480000	32440000	31180000	33950000	28560000	38840000	0.938333	-0.0918288	0.594854	0.666667	0.54766
Com_102_neg	Kaempferol	C15H10O6	286.24	8.811	Flavones and Flavonols	520-18-3	522500	539400	545400	350900	242800	433700	1.56443	0.645641	0.106322	1	1.09486
Com_1020_pos	LPC(1-acyl 16:1)	C24H48NO7P	493.61	11.54	Phospholipid		4109000	4874000	4178000	2396000	1968000	2702000	1.86258	0.897303	0.00802288	1	1.62731
Com_1021_pos	LPC(1-acyl 16:2)	C24H46NO7P	491.6	10.99	Phospholipid		1855000	2076000	1795000	1005000	960400	1218000	1.79871	0.846959	0.00452353	1	1.54002
Com_1022_pos	LPC(1-acyl 16:0)	C24H50NO7P	495.63	12.59	Phospholipid		7452000	7036000	7015000	6170000	8156000	7863000	0.969084	-0.0453067	0.809495	0.666667	0.258008
Com_1023_pos	Limocitrin O-hexoside	C23H24O13	508.43	0.97	Flavonoids		226300	130900	69810	67940	131200	73250	1.56764	0.648596	0.399713	0.666667	0.763856
Com_1024_pos	(-)-Menthone	C10H18O	154.249	7	Terpenoids	14073-97-3	22530	18090	37020	4426	12830	10030	2.84542	1.50864	0.0557396	1	1.23073
Com_1025_pos	L-Homocystine	C8H16N2O4S2	268.354	2.5	Amino Acid And Derivatives	626-72-2	3432000	3401000	3860000	2726000	1312000	4620000	1.23504	0.304561	0.456669	0.666667	0.759574
Com_1026_pos	Imidazole-4-acetate	C5H6N2O2	126.1	0.96	Organoheterocyclic compounds	645-65-8	2437000	3099000	2517000	1880000	1920000	2005000	1.38725	0.47223	0.0435113	1	1.57097
Com_1027_pos	Nicotinic acid adenine dinucleotide	C21H28N7O14P2	663.2	1.04	Nucleotide and its derivates		3492000	4665000	3766000	3391000	4507000	4369000	0.971957	-0.0410352	0.832447	0.444444	0.154813
Com_1028_pos	Isoquinoline	C9H7N	129.1	4.87	Isoquinolines and derivatives	119-65-3	97480	110200	79820	51060	69510	70850	1.50193	0.58682	0.0456193	1	1.21779
Com_1029_pos	D(-)-Threose	C4H8O4	120.042	1.66	Carbohydrates And Its Derivatives		1248000	1563000	1493000	1001000	1753000	1153000	1.10161	0.139617	0.557606	0.666667	0.546521
Com_103_neg	Anthranilate O-hexosyl-O-hexoside		461.1	0.98	Benzoic acids and derivatives		5575	6719	4734	4721	7104	11840	0.719544	-0.474846	0.425145	0.666667	0.389518
Com_1030_pos	Apo-13-zeaxanthinone	C18H26O2	274.4	8.84	Ketones		33550	49980	42710	30300	31480	45890	1.17247	0.229553	0.404782	0.777778	0.486337
Com_1031_pos	Arabidopyl ketoadipic acid	C15H14O9	338.27	15.19	Organic Acid And Its Derivatives		78450	82480	85070	53750	48960	77110	1.36803	0.452105	0.134578	1	1.32706
Com_1032_pos	Apigenin O-malonylhexoside			7.46	Flavonoids		1322000	1295000	1388000	1261000	1373000	1522000	0.963667	-0.0533934	0.601523	0.555556	0.434576
Com_1033_pos	B Eupalinolide	C24H30O9	462.49	1.11	Terpenoids	877822-40-7	174200	202200	130400	187200	168700	197400	0.915959	-0.126645	0.520253	0.555556	0.541444
Com_1034_pos	Arabidopyl shikimic acid	C16H16O9	352.29	13.8	Alcohols and polyols		591400	629900	586300	489700	462600	544700	1.20748	0.272001	0.0401081	1	1.43918
Com_1035_pos	Biochanin A 7-O-beta-D-glucoside	C22H22O10	446.404	7.76	Flavonoids		10410	10510	25780	16390	14270	7574	1.22143	0.288566	0.707549	0.444444	0.282132
Com_1036_pos	(-)-Borneol	C10H18O	154.249	1.06	Terpenoids	464-45-9	18880	21480	22460	12960	16490	15910	1.38492	0.469803	0.0277416	1	1.10776
Com_1037_pos	Daidzin	C21H20O9	416.111	6.18	Isoflavonoids	552-66-9	39780	38320	36760	11410	11400	6232	3.95496	1.98366	0.0186993	1	1.66575
Com_1038_pos	N'-Formylkynurenine	C11H12N2O4	236.08	4.17	Carbonyl compounds	1022-31-7	64820	70520	42620	26200	44590	30370	1.75919	0.814914	0.0629806	0.888889	1.38953
Com_1039_pos	Prunin	C21H22O10	434.121	7.02	Flavanones	529-55-5	51030	56750	53640	32760	25760	53060	1.44668	0.532741	0.18802	0.888889	0.997755
Com_104_neg	1-Indanone	C9H8O	132.16	18.28	Pyridines and derivatives	83-33-0	3637000	3084000	3259000	3034000	3205000	2845000	1.09863	0.135712	0.200841	0.888889	0.743383
Com_1040_pos	Diethyl glutarate	C9H16O4	188.105	0.67	Fatty Acyls	818-38-2	157500000	147800000	149000000	133800000	137300000	142000000	1.09973	0.137154	0.0235923	1	1.13724
Com_1041_pos	trans-Zeatin-riboside	C15H21N5O5	351.358	5.212	Phytohormones	6025-53-2	339	1699	3524	1435	3039	1324	0.959296	-0.0599516	0.67491	0.555556	0.351531
Com_1042_pos	Methyl Eugenol	C11H14O2	178.23	10.992	Phenylpropanoids	93-15-2	11270	5390	4099	4048	10150	15540	0.698063	-0.518571	0.565566	0.555556	0.486779
Com_1043_pos	Methyl linolenate	C19H32O2	292.46	16.057	Fatty Acyls	301-00-8	701500	565600	614600	617900	616200	683000	0.981535	-0.026889	0.782727	0.666667	0.245573
Com_1045_pos	SDMA	C8H18N4O2	202.25	0.913	Amino Acid And Derivatives	30344-00-4	623600	615300	381700	430300	400200	500400	1.21767	0.284126	0.394086	0.666667	0.736277
Com_1046_pos	IAA-Asp	C14H14N2O5	290.271	6.78	Phytohormones		35390	31550	27270	13730	20720	18440	1.78124	0.832885	0.0218511	1	1.2402
Com_1047_pos	IAA-Glu	C15H16N2O5	304.298	0.72	Phytohormones		400200	411400	365000	308100	371600	376900	1.11357	0.155195	0.230526	0.777778	0.861883
Com_1048_pos	Inosine-5'-monophosphate	C10H13N4O8P	348.206	1.05	Nucleotide And Its Derivates	21214-07-3	10700000	10780000	11410000	10060000	8611000	11990000	1.0727	0.101244	0.498107	0.666667	0.391935
Com_1049_pos	Integrifoside A	C21H36O8	416.5	6.7	Terpene		12180	6564	13280	14480	2341	7462	1.31878	0.399207	0.474624	0.555556	0.627013
Com_105_neg	Oxalic acid	C2H2O4	90.035	0.93	Organic Acid And Its Derivatives	144-62-7	142500	131700	162600	103300	131200	105100	1.28622	0.363136	0.0644305	1	1.01265
Com_1050_pos	Irisolidone 7-O-beta-d-glucoside	C23H24O11	476.43	0.97	Flavonoids	6009-88-7	23650	13660	16500	24690	28680	21540	0.718329	-0.477284	0.148673	0.888889	0.959789
Com_1051_pos	Isorhamnetin rutinose or hexose-deoxyhexose			6.7	Flavonoids		75770	22670	24010	16470	11770	11120	3.11103	1.63739	0.118921	1	1.21042
Com_1052_pos	Tryptamine	C10H12N2	160.22	5.205	Indoles and derivatives	61-54-1	11410	5808	11590	16130	9237	5994	0.918593	-0.122502	0.897728	0.444444	0.342388
Com_1053_pos	5-Aminolevulinic acid	C5H9NO3	131.13	0.872	Carbohydrates And Its Derivatives	106-60-5	1983000	1927000	1924000	1960000	2066000	1985000	0.970554	-0.0431196	0.200266	0.888889	0.701801
Com_1054_pos	Isoferulic Acid	C10H10O4	194.18	7.008	Cinnamic acids and derivatives	537-73-5	266500	274500	286700	153400	115200	212400	1.72079	0.783071	0.0812285	1	1.46784
Com_1055_pos	3alpha-Dihydrocadambine	C27H34N2O10	546.574	6.61	Indoles and derivatives	54483-84-0	114200	106800	138900	127500	114900	132000	0.961271	-0.0569843	0.654484	0.666667	0.194372
Com_1056_pos	4-Dimethylaminobenzaldehyde	C9H11NO	149.193	1.02	Benzene and substituted derivatives	100-10-7	10440	5917	7843	3854	10150	7599	1.12021	0.163775	0.654261	0.666667	0.392384
Com_1057_pos	Stigmasterol	C29H48O	412.7	8.06	Steroids and steroid derivatives	83-48-7	3396	5255	6548	3806	2834	5512	1.25074	0.322783	0.454939	0.666667	0.356078
Com_1058_pos	Furanodiene	C15H20O	216.323	11.23	Terpenoids	19912-61-9	247600	288800	282700	133100	233900	237100	1.3559	0.439252	0.214819	1	1.09433
Com_106_neg	4',5-Dihydroxyflavone	C15H10O4	254.238	10.2	Flavonoids	6665-67-4	9189	21520	23360	17670	14600	23810	0.964141	-0.0526847	0.793302	0.444444	0.295203
Com_1060_pos	Dihydrokavain	C14H16O3	232.275	10.262	Phenylpropanoids and polyketides	587-63-3	80950	91240	101000	65840	47040	111800	1.21591	0.282033	0.418538	0.666667	0.660745
Com_1061_pos	Tabersonine	C21H24N2O2	336.427	7.828	Alkaloids and derivatives	4429-63-4	85960	69740	75930	30210	65590	33920	1.78562	0.836421	0.110753	1	1.25702
Com_1062_pos	Homoplantaginin	C22H22O11	462.403	7.186	Flavonoids	17680-84-1	35810000	38050000	38160000	22490000	24590000	27800000	1.49599	0.581104	0.014586	1	1.5016
Com_1063_pos	6-Hydroxy-4-methylcoumarin	C10H8O3	176.169	7.104	Coumarins and derivatives	2373-31-1	190300	157800	164500	187300	219100	216400	0.823057	-0.280935	0.0624111	0.888889	0.660663
Com_1064_pos	Palmitoylethanolamide	C18H37NO2	299.492	14.41	Organic Acid And Its Derivatives	544-31-0	206100	201200	208000	292300	270400	265200	0.743206	-0.428167	0.00558984	1	1.4853
Com_1065_pos	Polygodial	C15H22O2	234.334	12.92	Terpene	6754-20-7	3369000	3388000	3235000	3190000	3128000	3305000	1.03835	0.0542867	0.158386	0.888889	0.755132
Com_1066_pos	p-Nitroaniline	C6H6N2O2	138.124	2.02	Benzene and substituted derivatives	100-01-6	3160000	3425000	3172000	2198000	2274000	2310000	1.43866	0.524727	0.000977934	1	1.63452
Com_1067_pos	1,2-Benzenedicarboxylic acid	C8H6O4	166.131	4.11	Benzoic acids and derivatives	88-99-3	1901000	1851000	1584000	1001000	1157000	1217000	1.58104	0.660871	0.00496072	1	1.64774
Com_1068_pos	Phe-Pro	C14H18N2O3	262.304	5.58	Amino Acid And Derivatives	7669-65-0	355700	396100	378800	162700	92570	94860	3.22909	1.69113	0.0200468	1	1.67763
Com_1069_pos	p-Coumaraldehyde	C9H8O2	148.159	0.89	Phenylpropanoids and polyketides	2538-87-6	672800	570500	681200	520700	633200	475700	1.18096	0.239966	0.179745	0.888889	1.1217
Com_107_neg	4-Hydroxyquinazoline	C8H6N2O	146.146	5.54	Organoheterocyclic compounds	491-36-1	1527000	1345000	1207000	399700	604800	517900	2.67932	1.42187	0.00472009	1	1.45163
Com_1070_pos	(+-)-Baclofen	C10H12ClNO2	213.661	9.22	Amino Acid And Derivatives	66514-99-6	1155000	1148000	1177000	1232000	1211000	1242000	0.944369	-0.0825773	0.00565657	1	1.09815
Com_1071_pos	Pyridoxine di-O-hexoside			0.97	Vitamins		50910	35690	92630	38600	29950	49090	1.52355	0.607433	0.330848	0.777778	0.743824
Com_1072_pos	N-Hydroxyl-tryptamine	C10H12N2O	176.215	0.88	Amino Acid And Derivatives	4761-34-6	1156000	1225000	1264000	2569000	1643000	1681000	0.61853	-0.693083	0.082909	1	1.4764
Com_1073_pos	8-C-hexosyl chrysoeriol O-hexoside			0.92	Flavonoids		55640	44230	50220	40360	78120	49700	0.892437	-0.164178	0.731571	0.555556	0.225263
Com_1074_pos	Luteolin C-hexosyl-O-rhamnoside O-hexoside			6.4	Flavonoids		10930	13660	4798	12530	13430	35600	0.477388	-1.06677	0.201659	0.777778	1.05831
Com_1075_pos	Tricin O-glycerol			14.58	Flavonoids		10200	9229	9491	10830	6207	9264	1.09958	0.13695	0.545178	0.555556	0.435128
Com_1076_pos	Chrysoeriol 8-C-hexoside			6.51	Flavonoids		1333000	1350000	1048000	2365000	2327000	1981000	0.559119	-0.838773	0.00615591	1	1.28165
Com_1077_pos	Azoxystrobin acid			10.49	Ethers		16750	9574	4857	13850	11710	7972	0.929888	-0.104871	0.698572	0.555556	0.373708
Com_1078_pos	Costunolide	C15H20O2	232.32	12.083	Terpenoids	553-21-9	16600	18970	14310	15550	20300	15950	0.962934	-0.0544906	0.769065	0.444444	0.127997
Com_1079_pos	thiamine phosphate	C12H18ClN4O4PS	380.787	0.84	Nucleotide And Its Derivates	532-40-1	97160	61580	43030	80910	45630	72110	1.01571	0.0224829	0.971617	0.555556	0.0326821
Com_108_neg	martynoside	C31H40O15	652.65	7.59	Cinnamic acids and derivatives	67884-12-2	1461	3064	3412	5186	3581	6866	0.507708	-0.977929	0.103796	1	1.0344
Com_1080_pos	dGMP	C10H14N5O7P	347.221	1.04	Nucleotide And Its Derivates	902-04-5	39830	17620	12840	9762	9031	30290	1.43206	0.518096	0.477167	0.777778	0.668992
Com_1081_pos	Ammothamnine	C15H24N2O2	264.36	4.64	Alkaloids and derivatives	16837-52-8	33150	34560	18530	11290	6810	8027	3.3008	1.72282	0.0112417	1	1.53853
Com_1082_pos	LysoPC 20:2	C28H54NO7P	547.7	13.26	Phospholipid		77840	61490	59320	114200	114900	84400	0.633652	-0.658237	0.0281748	1	1.29594
Com_1085_pos	gamma-Glu-Leu	C11H20N2O5	260.287	5.17	Amino Acid And Derivatives	2566-39-4	66140	82210	52750	20160	31060	21640	2.76009	1.46471	0.00538555	1	1.6375
Com_1086_pos	4-Hydroxybenzoate	C7H6O3	138.121	4.12	Benzoic acids and derivatives	99-96-7	1170000	1263000	1146000	637600	680800	786100	1.70064	0.766079	0.00514792	1	1.70233
Com_1087_pos	4'-O-Glucosylvitexin	C27H30O15	594.518	6.28	Flavonoids	38950-94-6	2777000	1936000	2365000	1052000	1245000	1326000	1.95363	0.966157	0.00895859	1	1.61281
Com_1088_pos	2-Ethyl-3-hydroxy-4H-pyran-4-one	C7H8O3	140.14	1.15	Organoheterocyclic compounds	1110651	37370	60880	68990	32220	28360	23790	1.98222	0.987118	0.0536134	1	1.28319
Com_1089_pos	Resokaempferol 7-O-hexoside	C21H20O10	434.4	7.08	Flavonoids		19060000	19540000	18870000	10610000	12170000	13290000	1.59329	0.67201	0.0169548	1	1.63606
Com_109_neg	Rhapontigenin 3'-O-glucoside	C21H24O9	420.416	7.31	Phenylpropanoids and polyketides	94356-22-6	5384	8839	8155	4770	1522	4958	1.98916	0.992156	0.166761	1	1.14823
Com_1090_pos	C-hexosyl-apigenin O-hexosyl-O-hexosyl-O-hexoside			6.94	Flavonoids		2531000	1370000	1483000	1694000	1756000	1877000	1.0107	0.0153551	0.900504	0.666667	0.117534
Com_1091_pos	Chrysoeriol 7-O-hexoside	C22H22O11	448.4	7.2	Flavonoids		45120000	47050000	46950000	27930000	31690000	32830000	1.50481	0.589585	0.00973294	1	1.6618
Com_1092_pos	methylLuteolin C-hexoside	C22H22O11	448.4	0.71	Flavonoids		3684	23000	5685	3331	14300	15940	0.964195	-0.0526027	0.849358	0.444444	0.285359
Com_1093_pos	Tricin 4'-O-(syringyl alcohol)ether derivative			1.08	Flavonoids		366400	362400	425800	667900	633800	576200	0.614836	-0.701727	0.00222788	1	1.48718
Com_1094_pos	Tricin 4'-O-(β-guaiacylglyceryl) ether O-hexoside	C33H36O16	688.639	7.4	Flavonoids		13240	7015	12480	1176	1154	6839	3.57018	1.836	0.0998031	1	1.38086
Com_1095_pos	2'-O-methyladenosine	C11H15N5O4	281.268	4.14	Nucleotide And Its Derivates	2140-79-6	124000	123600	98000	118700	88460	111500	1.08454	0.117085	0.523093	0.777778	0.558708
Com_1096_pos	N-Acetyl-L-leucine	C8H15NO3	173.21	1.04	Amino Acid And Derivatives	1188-21-2	8298000	8286000	9720000	7674000	7816000	7080000	1.16544	0.220876	0.0846364	1	1.30601
Com_1097_pos	2-Phenylglycine	C8H9NO2	151.163	2.78	Amino Acid And Derivatives	341659	4312000	4889000	4735000	5093000	3691000	6709000	0.899503	-0.1528	0.698941	0.666667	0.461046
Com_1098_pos	N-Acetyl-Dl-glutamic acid	C7H11NO5	189.166	1.84	Amino Acid And Derivatives	1430871	302900	302600	330200	297800	423800	385100	0.845487	-0.242146	0.269683	0.666667	0.936587
Com_1099_pos	N6-Succinyl Adenosine	C14H17N5O8	383.313	4.54	Nucleotide And Its Derivates	4542-23-8	621300	579500	724100	418900	340400	892000	1.16569	0.221181	0.502152	0.666667	0.697532
Com_11_neg	1,6-Anhydro-beta-D-Glucopyranose	C6H10O5	162.141	2.3	Carbohydrates And Its Derivatives	498-07-7	7266	7421	6938	3773	4758	3880	1.74241	0.801081	0.0120212	1	1.03518
Com_110_neg	Kuwanon A	C25H24O6	420.454	0.7	Flavonoids	62949-77-3	15930	19900	12930	13040	15910	11580	1.20306	0.266708	0.320016	0.777778	0.385945
Com_1100_pos	N-Acetyl-L-histidine	C8H11N3O3	197.191	1	Amino Acid And Derivatives	218084	51220	56490	47690	39250	72310	46550	0.98286	-0.0249421	0.944931	0.666667	0.0581551
Com_1101_pos	(-)-trans-Carveol	C10H16O	152.233	0.73	Terpenoids	2102-58-1	1114000	1200000	882400	557400	726400	880100	1.47715	0.562814	0.0764133	1	1.35282
Com_1102_pos	2-Hydroxy-6-Aminopurine	C5H5N5O	151.126	2.76	Purines and purine derivatives	3373-53-3	3988000	4207000	4332000	4458000	3299000	6027000	0.908807	-0.137954	0.7414	0.666667	0.416637
Com_1103_pos	7-Methylxanthine	C6H6N4O2	166.049	4.68	Purines and purine derivatives	552-62-5	11120	6927	7451	11030	11020	9640	0.804607	-0.313644	0.242788	0.666667	0.626099
Com_1104_pos	Quinone	C6H4O2	108.021	0.93	Carbonyl compounds	106-51-4	2754000	2698000	2489000	1882000	1943000	2095000	1.34139	0.423724	0.00269373	1	1.60182
Com_1105_pos	Guanosine monophosphate	C10H14N5O8P	363.058	1.01	Nucleotide And Its Derivates		12080000	10290000	10860000	8912000	8500000	10520000	1.18967	0.250567	0.0993905	0.888889	1.08243
Com_1106_pos	Lactucin	C15H16O5	276.1	0.67	Lactones	1891-29-8	37270	33130	53600	35800	33430	42900	1.10586	0.145168	0.639197	0.555556	0.400821
Com_1107_pos	DL-threitol	C4H10O4	122.058	0.67	Sugar alcohols	6968-16-7	147500	616700	427700	247600	289500	1070000	0.741646	-0.431197	0.738541	0.444444	0.363819
Com_1108_pos	Enterodiol	C18H22O4	302.152	16.98	Lignans	80226-00-2	219100	304100	287600	232600	221400	196800	1.24585	0.317132	0.15916	0.777778	1.10755
Com_1109_pos	Methionine sulfoxide	C5H11NO3S	165.046	0.75	Amino Acid And Derivatives	62697-73-8	166200	249800	245400	183800	175400	228700	1.12502	0.169952	0.534954	0.666667	0.578626
Com_111_neg	Kinsenoside	C10H16O8	264.229	3.93	Carbohydrates And Its Derivatives	151870-74-5	4398000	5059000	4397000	1712000	1804000	2011000	2.5066	1.32573	0.000159635	1	1.4097
Com_1110_pos	5-Hydroxyindole-3-acetic acid	C10H9NO3	191.058	0.91	Indoles and derivatives	54-16-0	471600	470800	537000	193900	242000	239800	2.18943	1.13056	0.00180642	1	1.72535
Com_1111_pos	(5-L-Glutamyl)-L-amino acid	C8H14N2O5	218.09	1.01	Amino Acid And Derivatives	5875-41-2	1212000	1233000	1122000	977100	1219000	1158000	1.06347	0.0887855	0.44341	0.666667	0.555981
Com_1112_pos	Picolinic acid	C6H5NO2	123.11	1.467	Pyridines and derivatives	98-98-6	803200	668300	798600	952400	1199000	1084000	0.701644	-0.511188	0.0174025	1	1.16683
Com_1113_pos	gamma-caprolactone	C6H10O2	114.14	6.631	Lactones	695-06-7	18120	14160	14720	19820	16230	24990	0.769987	-0.377094	0.174902	0.888889	0.721634
Com_1114_pos	Isonicotinic acid	C6H5NO2	123.11	1.029	Vitamins	55-22-1	12550000	11350000	11550000	10170000	7864000	9879000	1.27002	0.344848	0.0804403	1	1.38917
Com_1115_pos	trans-3-Indoleacrylic acid	C11H9NO2	187.19	18.287	Organic Acid And Its Derivatives	29953-71-7	224100	214000	229700	239100	248100	235000	0.924675	-0.112982	0.0434455	1	1.32515
Com_1116_pos	D-Arabitol	C5H12O5	152.15	0.926	Sugar Alcohols	488-82-4	150400000	152300000	155500000	197400000	201600000	194400000	0.77216	-0.373027	5.83411e-05	1	1.74643
Com_1117_pos	5-Methylcytidine	C10H15N3O5	257.24	1.036	Nucleotide And Its Derivates	2140-61-6	34260	50540	34660	34130	58110	54020	0.816765	-0.292008	0.412698	0.666667	0.588275
Com_1118_pos	Docosanoic acid	C22H44O2	340.584	1.08	Fatty Acyls	112-85-6	20940	57610	22820	37950	66670	27520	0.767141	-0.382436	0.498923	0.777778	0.542281
Com_1119_pos	DL-threo-beta-Methylaspartic acid	C5H9NO4	147.129	0.89	Amino Acid And Derivatives		8766	1122	3090	3623	4009	3163	1.20222	0.265705	0.838608	0.666667	0.220747
Com_112_neg	Kinetin 9-riboside	C15H17N5O5	347.326	1.03	Anthocyanins	4338-47-0	2410000	2028000	2399000	2001000	1953000	3016000	0.980918	-0.0277952	0.991683	0.666667	0.116327
Com_1120_pos	D-Sorbitol	C6H14O6	182.172	0.89	Sugar Alcohols	50-70-4	612800	649100	680500	511800	594900	625400	1.12141	0.165318	0.181985	0.888889	0.942782
Com_1121_pos	Dihydroxy tomatidine-O-hexosyl-O-rhamnoside			5.65	Alkaloids and derivatives		8248	711	2110	1779	1309	1781	2.27336	1.18483	0.659797	0.666667	0.400962
Com_1122_pos	Dl-2-Aminooctanoic Acid	C8H17NO2	159.226	1.23	Amino Acid And Derivatives	644-90-6	1566000	1652000	1607000	2056000	1656000	1605000	0.907467	-0.140084	0.36225	0.777778	0.75961
Com_1123_pos	Eriodictyol C-hexoside			6.21	Flavonoids		11250	7840	4545	11080	5983	8930	0.909283	-0.137198	0.707462	0.555556	0.245014
Com_1124_pos	Synephrine	C9H13NO2	167.21	1.039	Phenols And Its Derivatives	34520	14540	39010	19760	11300	23170	23640	1.26157	0.335224	0.630336	0.444444	0.456363
Com_1125_pos	Neotame	C20H30N2O5	378.469	5.56	Amino Acid And Derivatives	165450-17-9	9906	6881	7604	1167	5147	4468	2.2622	1.17772	0.16664	1	1.15764
Com_1126_pos	Oxypeucedanin hydrate	C16H16O6	304.299	8.29	Phenylpropanoids	2643-85-8	3787	8074	3973	7657	1539	3652	1.23241	0.301482	0.556033	0.777778	0.478674
Com_1127_pos	Aempferol-3-O-rutinoside	C27H30O15	594.526	6.51	Flavonoids	17650-84-9	3700000	7729000	2723000	4966000	6366000	6287000	0.803224	-0.316126	0.421179	0.666667	0.658131
Com_1128_pos	Prim-O-glucosylcimifugin	C22H28O11	468.457	6.25	Carbohydrates And Its Derivatives	80681-45-4	16450	14290	31510	10050	5517	4879	3.04461	1.60626	0.0291773	1	1.39217
Com_1129_pos	Crebanine	C20H21NO4	339.385	7.49	Alkaloids and derivatives	25127-29-1	42690	22860	51510	50220	90050	61270	0.580828	-0.783818	0.138666	0.888889	1.18557
Com_113_neg	(-)-Catechin Gallate	C22H18O10	442.379	6.51	Catechin derivatives	130405-40-2	4047	4937	2602	5201	6846	2304	0.80733	-0.308769	0.712701	0.666667	0.282584
Com_1130_pos	Osalmide	C13H11NO3	229.23	8.683	Benzene and substituted derivatives	526-18-1	14380	10630	10210	12670	16560	8355	0.937076	-0.0937621	0.874812	0.555556	0.292249
Com_1131_pos	Sattabacin	C13H18O2	206.28	6.12	Benzoic acids and derivatives	169272-84-8	587300	754400	584200	439600	473000	527900	1.33697	0.418963	0.0558298	1	1.32292
Com_1132_pos	S-Methyl-L-cysteine	C4H9NO2S	135.185	1.04	Amino Acid And Derivatives	1187-84-4	1281000	1237000	1245000	1398000	982300	1148000	1.06652	0.0929101	0.540825	0.666667	0.407053
Com_1133_pos	IBA	C12H13NO2	203.24	1	Phytohormones	133-32-4	882200	936700	899700	755500	896400	765000	1.12483	0.169706	0.150689	0.888889	1.0076
Com_1134_pos	Tomatidenol	C27H43NO2	413.636	12.27	Steroids and steroid derivatives	546-40-7	49780	57900	41970	167100	57720	76640	0.496417	-1.01037	0.191306	0.888889	0.652774
Com_1135_pos	8-C-hexosyl-apigenin O-hexosyl-O-hexoside			0.9	Flavonoids		21160	7219	30480	23890	19850	21690	0.899572	-0.152689	0.604246	0.555556	0.497545
Com_1136_pos	C-hexosyl-apigenin O-hexosyl-O-pentoside			0.65	Flavonoids		148700	194900	102200	93490	95420	233900	1.05437	0.0763871	0.762158	0.666667	0.420183
Com_1137_pos	Eriodictiol 6-C-hexoside 8-C-hexoside-O-hexoside			0.97	Flavonoids		25720	14920	6972	6233	14960	5747	1.76733	0.821575	0.335281	0.777778	0.717526
Com_1138_pos	Chrysoeriol O-malonylhexoside			7.51	Flavonoids		664100	741500	750400	663800	819500	896400	0.905997	-0.142423	0.417599	0.666667	0.62741
Com_1139_pos	dCMP	C9H14N3O7P	307.197	1.06	Nucleotide And Its Derivates	1032-65-1	26860	21700	34970	27820	24510	33580	0.972297	-0.0405316	0.827974	0.555556	0.146387
Com_114_neg	Isocitrate	C6H8O7	192.124	1.49	Organic Acid And Its Derivatives	320-77-4	100600000	101600000	97330000	82940000	90550000	89170000	1.14037	0.189504	0.0238636	1	0.441901
Com_1140_pos	3'-Aenylic Acid	C10H14N5O7P	347.221	5.13	Nucleotide And Its Derivates	84-21-9	35130	24470	54830	60090	75150	35020	0.67209	-0.573274	0.28263	0.777778	0.904785
Com_1141_pos	8-Hydroxy-2-Deoxyguanosine	C10H13N5O5	283.241	0.96	Nucleotide And Its Derivates	88847-89-6	106300	74630	82120	85310	83380	66600	1.11798	0.160897	0.469267	0.444444	0.697674
Com_1142_pos	2-Deoxy-D-galactose	C6H12O5	164.156	0.69	Carbohydrates And Its Derivatives	1949-89-9	3086000	2975000	3256000	2640000	2716000	2742000	1.15053	0.2023	0.0203508	1	1.18359
Com_1143_pos	1-Methylguanosine	C11H15N5O5	297.267	4.04	Nucleotide And Its Derivates	2140-65-0	104400	91540	117700	136400	175200	175800	0.643496	-0.635997	0.0174253	1	1.23635
Com_1144_pos	dAMP	C10H14N5O6P	331.222	1.47	Nucleotide And Its Derivates	653-63-4	206200	140800	116200	191400	143300	152300	0.951129	-0.0722865	0.732824	0.666667	0.241774
Com_1145_pos	L-arginino-succinate	C10H17N4O6-	289.27	0.84	Amino Acid And Derivatives		566700	504000	480900	678600	654400	651900	0.781702	-0.35531	0.0298286	1	1.17179
Com_1146_pos	Fustin	C15H12O6	288.252	5.89	Flavanones	20725-03-5	24700	19370	23470	8686	17100	20510	1.45887	0.544855	0.233497	0.888889	0.808857
Com_1147_pos	Typhaneoside	C34H42O20	770.685	6.32	Flavones and Flavonols	104472-68-6	9820	21940	7517	454	4427	3660	4.59864	2.20121	0.117442	1	1.31765
Com_1149_pos	Tricin 7-O-hexoside	C23H24O12	492.436	7.63	Flavonoids		4515000	3472000	3994000	3669000	4196000	4142000	0.997835	-0.0031274	0.948368	0.555556	0.0433756
Com_1150_pos	O-Acetyl-L-homoserine	C6H11NO4	197.617	1	Amino Acid And Derivatives	250736-84-6	1273000	1018000	807800	595000	641700	719100	1.58442	0.663951	0.0603656	1	1.41093
Com_1151_pos	Oleamide	C18H35NO	281.477	15.12	Fatty Acyls	301-02-0	189200000	136700000	150700000	135800000	142100000	155600000	1.09942	0.136747	0.472296	0.666667	0.535211
Com_1152_pos	N-Lauryldiethanolamine	C16H35NO2	273.455	9.62	Amines	1541-67-9	35900	48560	42140	42020	38930	39700	1.04932	0.0694495	0.688588	0.666667	0.219116
Com_1153_pos	N-p-Coumaroylagmatine	C14H20N4O2	276.334	12.15	Cinnamic acids and derivatives	7295-86-5	1351000	1367000	1265000	709500	669100	801900	1.82665	0.869196	0.00265181	1	1.73164
Com_1154_pos	Nicotianamine	C12H21N3O6	303.312	0.86	Amino Acid And Derivatives	34441-14-0	41090000	39290000	41860000	38360000	37210000	36950000	1.08638	0.119535	0.0279183	1	1.374
Com_1155_pos	Nicotinate ribonucleoside	C11H13NO6	255.224	1.04	Carbohydrates And Its Derivatives	17720-18-2	804500	960100	1026000	683600	877100	751400	1.20695	0.271372	0.140705	0.888889	0.99035
Com_1156_pos	N-Feruloyltyramine	C18H19NO4	313.348	7.92	Phenols And Its Derivatives	65646-26-6	12660	24030	16610	4422	4816	9423	2.85622	1.51411	0.0262561	1	1.51351
Com_1157_pos	NG,NG-Dimethyl-L-arginine	C8H20Cl2N4O2	202.254	0.93	Amino Acid And Derivatives	220805-22-1	485300	602800	562200	531600	522100	580100	1.0101	0.0144969	0.927566	0.555556	0.0943618
Com_1158_pos	N-Coumaroyltyramine	C17H17NO3	283.322	7.73	Amino Acid And Derivatives	36417-86-4	3387	13770	18270	2300	1293	977	7.75208	2.95458	0.0493579	1	1.4311
Com_1159_pos	N-Feruloylserotonin	C20H20N2O4	352.384	12.14	Phenolamides	68573-23-9	878800	745300	708100	713800	872400	822300	0.968321	-0.0464434	0.727513	0.555556	0.235744
Com_116_neg	Quercetin 3-O-sophoroside	C27H30O17	626.524	6.13	Alkaloids and derivatives	18609-17-1	4662000	3910000	3708000	2455000	2491000	2946000	1.55601	0.637848	0.00884189	1	0.867306
Com_1160_pos	All-trans-13,14-dihydroretinol	C20H30O	286.23	10.13	Vitamins	115797-14-3	22070	123000	83930	74430	49990	96190	1.03803	0.0538494	0.806652	0.555556	0.257394
Com_1161_pos	trans-Citridic acid	C6H6O6	174.016	10.95	Organic Acid And Its Derivatives	4023-65-8	12770000	13060000	11510000	14030000	10630000	10660000	1.05719	0.0802366	0.578757	0.666667	0.529618
Com_1162_pos	L-Palmitoylcarnitine	C23H45NO4	399.335	5.46	Fatty Acyls	2364-67-2	8129	9145	5636	6819	4624	5438	1.35715	0.440577	0.185712	0.888889	0.488433
Com_1163_pos	1-methylguanidine	C2H7N3	73.0971	0.84	Amines	471-29-4	693600	749200	668000	439700	480100	468200	1.52075	0.604782	0.000814772	1	1.73022
Com_1164_pos	Albiflorin	C23H28O11	480.462	6.176	Terpenoids	39011-90-0	3429	2423	2208	2874	3228	6587	0.635196	-0.654727	0.263091	0.777778	0.766502
Com_1165_pos	Alantolactone	C15H20O2	232.32	12.565	Organoheterocyclic compounds	546-43-0	24300	55220	10040	19310	23330	17640	1.48573	0.571175	0.756523	0.666667	0.304985
Com_1166_pos	Fargesin	C21H22O6	370.396	6.7	Lignans	31008-19-2	16680	22260	6389	4041	5970	5725	2.88059	1.52637	0.117397	1	1.21105
Com_1167_pos	Ferulic acid O-hexoside	C16H20O9	356.32	5.86	Cinnamic acids and derivatives		21300	43090	18060	37690	41080	41430	0.68594	-0.543845	0.231692	0.666667	1.04833
Com_1168_pos	Adenosine	C10H13N5O4	267.24	2.762	Nucleotide And Its Derivates	58-61-7	53670000	56580000	56770000	44580000	22850000	71540000	1.20184	0.265247	0.477481	0.666667	0.737942
Com_1169_pos	Scopoletin	C10H8O4	192.17	6.933	Coumarins and derivatives	92-61-5	373700	587400	486900	175400	199600	295900	2.15829	1.10989	0.0202677	1	1.27063
Com_117_neg	O-p-coumaroyl-O-salicyloyl quinic acid	C23H22O10	458.1	5.55	Cinnamic acids and derivatives		15010	13060	15430	7906	11390	8751	1.55097	0.633169	0.0366538	1	1.36798
Com_1170_pos	Muscone	C16H30O	238.41	15.95	Carbonyl compounds	541-91-3	48520	41540	37450	43890	31070	33610	1.17445	0.231985	0.272699	0.777778	0.870368
Com_1172_pos	6-Gingerol	C17H26O4	294.39	10.748	Phenols And Its Derivatives	23513-14-6	2294000	8242000	6514000	5077000	4108000	6679000	1.07476	0.104015	0.929	0.555556	0.191626
Com_1173_pos	4-Methylumbelliferone	C10H8O3	176.17	8.691	Phenylpropanoids	90-33-5	32760	31100	32050	35110	19100	25310	1.20611	0.270363	0.34057	0.666667	0.696709
Com_1174_pos	Aristolochic acids	C17H11NO7	341.277	6.64	Organic Acid And Its Derivatives	313-67-7	8570	5885	6687	1200	2570	4389	2.59125	1.37365	0.0942431	1	1.29132
Com_1175_pos	Loratadine	C22H23ClN2O2	382.89	7.12	Organoheterocyclic compounds	79794-75-5	7325	8715	4686	5985	5556	19570	0.666195	-0.585983	0.60629	0.444444	0.575686
Com_1176_pos	Rotundine	C21H25NO4	355.434	7.21	Alkaloids and derivatives	10097-84-4	6526	2131	2851	5255	951	1692	1.45708	0.543078	0.448212	0.777778	0.657501
Com_1177_pos	Neotuberostemonine	C22H33NO4	375.508	11.1	Alkaloids and derivatives	143120-46-1	20530000	17320000	16610000	51550000	16530000	23170000	0.596822	-0.744628	0.354977	0.666667	0.57876
Com_1179_pos	Parthenolide	C15H20O3	248.322	7.47	Terpenoids	29552-41-8	26600	13760	33150	18550	6215	19800	1.6495	0.722029	0.299163	0.777778	0.917785
Com_118_neg	Quinic acid O-di-glucuronic acid	C19H28O18	544.1	1.41	Sugar Acids And Its Derivatives		5973	8509	8058	420	3801	1782	3.75479	1.90873	0.120548	1	1.30386
Com_1180_pos	Sclareol Glycol	C16H30O2	254.413	7.54	Alcohols and polyols	55881-96-4	23030	17300	4614	12290	10400	15660	1.17194	0.228902	0.960171	0.666667	0.101757
Com_1182_pos	D-Asparagine	C4H8N2O3	132.118	0.96	Amino Acid And Derivatives	2058-58-4	796300	756900	722300	610200	646000	664100	1.18497	0.244852	0.011124	1	1.56786
Com_1183_pos	Methyl Nicotinate	C7H7NO2	137.14	0.96	Pyridines and derivatives	93-60-7	408500	389600	411300	266000	332300	309600	1.33209	0.413686	0.0400927	1	1.58717
Com_1184_pos	sn-Glycero-3-phosphocholine	C8H20NO6P	257.22	0.91	Glycerophospholipids	28319-77-9	122600000	121600000	98870000	87120000	85800000	91340000	1.29823	0.376545	0.0592154	1	1.42564
Com_1185_pos	Nardosinone	C15H22O3	250.333	11.12	Terpenoids	23720-80-1	11090000	10550000	9694000	10900000	11220000	9197000	1.00054	0.000782935	0.97192	0.555556	0.245288
Com_1186_pos	Auraptene	C19H22O3	298.376	13.9	Terpenoids	495-02-3	1710	2144	1522	932	3075	1779	0.929139	-0.106033	0.93991	0.555556	0.0720404
Com_1188_pos	N'-Nitrosoanabasine	C10H13N3O	191.23	5.006	Alkaloids and derivatives	1133-64-8	81030	83220	60030	53560	90530	82920	0.987974	-0.0174549	0.9913	0.555556	0.115016
Com_1189_pos	(+)-pinoresinol 4'-O-beta-D-glucopyranoside	C26H32O11	520.533	7.38	Lignans	24404-49-7	24060	28390	25040	32880	51330	93900	0.435068	-1.20069	0.131279	1	1.31223
Com_119_neg	Melibiose	C12H22O11	342.3	0.96	Carbohydrates And Its Derivatives	585-99-9	26620000	22910000	25050000	27930000	26910000	21590000	0.975795	-0.0353502	0.839657	0.666667	0.287938
Com_1190_pos	1,2,3,6,7-Pentamethoxyxanthone	C18H18O7	346.337	7.7	Benzene and substituted derivatives		687	6750	337	2592	1467	983	1.54185	0.624661	0.783628	0.666667	0.263124
Com_1191_pos	D-Myo-inositol 4-monophosohate	C6H13O9P	260.136	0.92	Organic Acid And Its Derivatives	46495-39-0	1645000	2273000	1521000	1249000	1074000	1027000	1.62358	0.69918	0.043178	1	1.40749
Com_1192_pos	Adenosine5-phosphosulfate	C10H13N5NaO10PS	449.266	1.05	Nucleotide And Its Derivates	102029-95-8	150800	168800	274200	206600	263000	195800	0.892396	-0.164245	0.542829	0.666667	0.465847
Com_1193_pos	Uridine diphosphate-N-acetylglucosamine	C17H27N3O17P2	607.354	0.99	Nucleotide And Its Derivates	528-04-1	51450	75630	75770	42830	116600	61590	0.91779	-0.123764	0.967821	0.555556	0.0298291
Com_1194_pos	Lysopc 17:0	C25H52NO7P	509.657	13.17	Phospholipid	50930-23-9	40410	28870	35390	29540	42000	40100	0.937567	-0.093006	0.695378	0.666667	0.312981
Com_1195_pos	Lysopc 14:0	C22H46NO7P	467.577	11.37	Phospholipid	20559-16-4	184500	174200	182000	109800	155100	148100	1.3092	0.388687	0.118871	1	1.23109
Com_1196_pos	Lysine	C6H14N2O2	146.188	0.85	Amino Acid And Derivatives	70-54-2	125400000	128100000	132800000	107800000	121200000	119600000	1.10815	0.148149	0.0901963	1	1.2623
Com_1197_pos	N-glycyl-L-proline	C5H10N2O4	162.144	2.45	Amino Acid And Derivatives		2205	2515	3420	800	576	1038	3.372	1.7536	0.00564888	1	1.29497
Com_1198_pos	Gly-Tyr-Ala	C14H19N3O5	309.318	4.16	Amino Acid And Derivatives	112898-27-8	16830	12270	12270	14290	6853	18810	1.03547	0.0502811	0.765302	0.555556	0.288247
Com_1199_pos	Roseoside	C19H30O8	386.437	1.09	Fatty Acyls	54835-70-0	14820	18190	15850	32980	11050	24900	0.708835	-0.496478	0.525589	0.666667	0.344201
Com_12_neg	Trehalose 6-phosphate	C12H23O14P	422.276	0.96	Carbohydrates And Its Derivatives	4484-88-2	883400	820300	920400	668800	868700	560900	1.25052	0.322533	0.195288	0.888889	0.619003
Com_120_neg	Tricin O-saccharic acid		522.1	6.58	Flavonoids		188700	174800	118800	88710	92130	82180	1.8337	0.874758	0.0480667	1	0.786232
Com_1200_pos	Quercetin O-malonylhexoside			7.6	Flavones and Flavonols		47020	35290	43830	41680	50050	52590	0.87403	-0.194245	0.289309	0.777778	0.6604
Com_1201_pos	Quercetin-O-glucoside	C21H20O12	464.376	6.54	Flavones and Flavonols		225500	517500	427700	264300	249200	264100	1.50553	0.590271	0.296539	0.666667	0.735486
Com_1202_pos	Selgin 5-O-hexoside	C22H22O12	478.4	0.94	Flavonoids		202400	218300	194500	233100	242800	160500	0.966688	-0.0488783	0.903033	0.666667	0.267858
Com_1203_pos	methylQuercetin O-hexoside			0.98	Flavonoids		505500	412900	627800	468100	548600	439700	1.06166	0.0863203	0.741948	0.555556	0.221869
Com_1204_pos	methylChrysoeriol 5-O-hexoside	C23H24O11	476.43	0.97	Flavonoids		44550	21390	34850	52580	39170	56450	0.680094	-0.556193	0.183909	0.888889	0.989888
Com_1205_pos	Methyl Benzoate	C8H8O2	136.148	1.84	Benzoic acids and derivatives	93-58-3	345100	400800	331900	130700	141200	140200	2.61538	1.38702	0.00103183	1	1.74615
Com_1206_pos	Methyl arachidonate	C21H34O2	318.493	14.38	Fatty Acyls	2566-89-4	39740	39960	29910	32270	37970	51770	0.898369	-0.15462	0.601217	0.444444	0.530941
Com_1207_pos	methylNaringenin C-pentoside	C21H22O9	418.394	0.72	Flavonoids		30260	80240	22370	28970	69330	38560	0.970846	-0.0426854	0.812811	0.555556	0.217576
Com_1208_pos	2-Methoxyhexadecanoate	C17H34O2	270.451	0.97	Fatty Acyls	112-39-0	3479000	3517000	3276000	3510000	3659000	3431000	0.969057	-0.0453472	0.339325	0.666667	0.162397
Com_1209_pos	Methyl heptadecanoate	C18H36O2	284.477	15.09	Fatty Acyls	1731-92-6	10330	10080	9716	8368	10550	9506	1.05988	0.0838995	0.453415	0.666667	0.29166
Com_121_neg	Tricin 4'-O-syringyl alcohol	C26H24O10	496.1	5.25	Flavonoids		1483	1498	472	2466	1695	1479	0.612234	-0.707845	0.259568	0.777778	0.735367
Com_1210_pos	Magnoflorine	C20H24NO4+	342.409	5.904	Alkaloids and derivatives	88273	1393	11650	8688	2936	13270	5596	0.996743	-0.00470592	0.865233	0.444444	0.125322
Com_1211_pos	D-beta-Homophenylalanine	C10H13NO2	179.216	5.41	Amino Acid And Derivatives	131270-08-1	28890	21580	34900	46630	75240	46730	0.506346	-0.981803	0.0343808	1	1.45506
Com_1212_pos	D-Ala-D-Ala	C6H12N2O3	160.171	0.94	Amino Acid And Derivatives	923-16-0	43580	74590	86310	30760	33480	43250	1.90232	0.927757	0.0793977	1	1.35687
Com_1213_pos	D-(+)-Octopine	C9H18N4O4	246.264	0.73	Amino Acid And Derivatives	34522-32-2	54260	47130	54110	34780	36860	49470	1.28396	0.360597	0.12563	0.888889	1.19362
Com_1214_pos	Cyanidin O-rutinoside	C27H31O15	595.52	6.66	Anthocyanins		3717000	4016000	7447000	10640000	9331000	6164000	0.58083	-0.783811	0.112715	0.888889	1.07589
Com_1215_pos	Dehydroevodiamine	C19H15N3O	301.34	7.31	Alkaloids and derivatives	67909-49-3	63520	53400	45080	31350	28850	24360	1.9158	0.937947	0.00789742	1	1.48424
Com_1216_pos	Imperatorin	C16H14O4	270.28	11.501	Coumarins and derivatives	482-44-0	13240	7098	17260	11060	10450	12280	1.1127	0.15406	0.882349	0.666667	0.158108
Com_1217_pos	Monocrotaline	C16H23NO6	325.36	4.343	Organoheterocyclic compounds	315-22-0	1368	991	3431	3177	586	1828	1.03559	0.050457	0.875633	0.444444	0.0924422
Com_1218_pos	Phloretic acid	C9H10O3	166.17	6.405	Phenylpropanoids and polyketides	501-97-3	66170	104800	80640	70060	33650	47070	1.66872	0.738744	0.110452	0.888889	1.27314
Com_1219_pos	Patchouli alcohol	C15H26O	222.37	14.269	Alcohols and polyols	5986-55-0	4770	3407	2295	6636	7002	5974	0.533959	-0.9052	0.0807002	1	1.22805
Com_122_neg	D-Panthotenate	C9H17NO5	219.235	4.59	Amino Acid And Derivatives	79-83-4	14000000	13540000	13130000	13980000	15230000	16310000	0.893453	-0.162536	0.115881	0.888889	0.262491
Com_1220_pos	Sophoricoside	C21H20O10	432.38	7.038	Isoflavonoids	152-95-4	754200	358700	1082000	809100	816100	548800	1.00961	0.0138033	0.853725	0.555556	0.291189
Com_1221_pos	18-Nor-4,15-dihydroxyabieta-8,11,13-trien-7-one	C19H26O3	302.408	7.25	Terpene	213329-46-5	169700	145000	119800	195200	156200	145900	0.873718	-0.19476	0.363731	0.777778	0.746814
Com_1222_pos	1-Methylxanthine	C6H6N4O2	166.137	1.07	Purines and purine derivatives	6136-37-4	33300	33890	55830	23910	36070	21230	1.51484	0.599164	0.152558	0.777778	1.08343
Com_1223_pos	1-Methyladenine	C6H7N5	149.153	1.05	Purines and purine derivatives	5142-22-3	1845000	1958000	1687000	885500	1212000	1271000	1.62981	0.7047	0.0348466	1	1.51229
Com_1224_pos	1-Linoleoyl-Rac-Glycerol	C21H38O4	354.524	12.05	Fatty Acyls	2277-28-3	27820	32170	38090	44590	44320	59720	0.659894	-0.599694	0.0368318	1	1.0342
Com_1225_pos	1-Decanoyl-2-hydroxy-sn-glycero-3-phosphocholine			6.35	Cholines		2495000	3441000	1999000	784700	961400	1761000	2.26255	1.17795	0.0509481	1	1.45843
Com_1226_pos	Triptonide	C20H22O6	358.391	10.13	Terpenoids	38647-11-9	1034	1146	1233	1052	882	429	1.44435	0.530421	0.252729	0.888889	0.874565
Com_1227_pos	Reserpine	C33H40N2O9	608.689	8.12	Alkaloids and derivatives	50-55-5	7182	13550	20170	10040	6512	10210	1.52836	0.611985	0.363846	0.777778	0.774258
Com_1228_pos	Leucine	C6H13NO2	131.175	2.1	Amino Acid And Derivatives	26782-71-8	4938000	4872000	4458000	2156000	2368000	2363000	2.07173	1.05084	8.27425e-05	1	1.74873
Com_1229_pos	Pectolinarigenin	C17H14O6	314.295	10.78	Flavones and Flavonols	520-12-7	176800	138800	141700	148600	161500	197100	0.901617	-0.149414	0.419812	0.777778	0.645655
Com_123_neg	Picrotoxinin	C15H16O6	292.28	8.12	Organoheterocyclic compounds	17617-45-7	1456	1567	2064	2243	665	1464	1.16354	0.218522	0.552355	0.555556	0.387528
Com_1230_pos	senkyunolide O	C24H28O4	380.484	13.58	Organoheterocyclic compounds	142797-35-1	6206	3989	3374	1863	5120	1281	1.64194	0.715402	0.259229	0.777778	0.930428
Com_1231_pos	vasicine	C11H12N2O	188.229	4.86	Alkaloids and derivatives	6159-55-3	34300	26900	29440	34120	24550	26800	1.06049	0.0847297	0.630708	0.777778	0.292109
Com_1232_pos	Skimmin	C15H16O8	324.283	5.34	Coumarins and derivatives	93-39-0	115200	114200	126200	100500	87610	78730	1.33263	0.41428	0.0374833	1	0.841813
Com_1233_pos	Ferruginol	C20H30O	286.452	12.355	Terpenoids	514-62-5	23970	18190	18240	16160	29940	18780	0.930949	-0.103225	0.844221	0.555556	0.161364
Com_1234_pos	1-Aminocyclopropanecarboxylic acid	C4H7NO2	101.1	0.894	Phytohormones	22059-21-8	6510000	6622000	6880000	5254000	5615000	5377000	1.23181	0.300781	0.00136438	1	1.70257
Com_1235_pos	Trimethylamine N-oxide	C3H9NO	75.11	0.85	Amines	1184-78-7	59670	43700	52550	26760	25510	26820	1.97142	0.979239	0.0153104	1	1.50424
Com_1236_pos	S-(5-Adenosy)-L-Homocysteine	C14H20N6O5S	384.411	1.84	Amino Acid And Derivatives	979-92-0	136900	127900	107200	69870	73530	101900	1.51651	0.600755	0.0477715	1	1.40537
Com_1237_pos	Homocysteine	C4H9NO2S	135.185	0.84	Amino Acid And Derivatives	454-29-5	78400	75040	93020	70870	92900	88190	0.978171	-0.0318412	0.861427	0.444444	0.104897
Com_1238_pos	L-Methionine	C5H11NO2S	149.212	1.38	Amino Acid And Derivatives	63-68-3	4306000	4660000	4309000	2437000	2920000	2982000	1.59192	0.670766	0.00964845	1	1.65426
Com_1239_pos	Alpha-Linolenic acid	C18H30O2	278.435	12.64	Fatty Acyls	463-40-1	549900	549100	564500	319400	248900	341700	1.82802	0.870283	0.0230915	1	1.58508
Com_124_neg	N-Acetylaspartate	C6H9NO5	175.139	1.65	Amino Acid And Derivatives	997-55-7	35480	32930	40120	22200	24280	21880	1.58762	0.66687	0.00514364	1	0.944894
Com_1240_pos	Spermidine derivative	C8H21N3O6	255.27	14.85	Amines		362600	234600	241100	241400	232300	274400	1.12057	0.164235	0.575601	0.444444	0.386977
Com_1241_pos	S-Sulfo-L-cysteine	C3H7NO5S2	201.221	0.98	Amino Acid And Derivatives	1637-71-4	26430	17520	16260	28420	25040	37760	0.660053	-0.599347	0.0970169	0.888889	1.06027
Com_1242_pos	Selgin C-hexoside derivative			0.87	Flavonoids		8836	3374	4921	2552	5786	4881	1.29594	0.373996	0.562267	0.666667	0.322818
Com_1243_pos	Selgin O-malonylhexoside			7.19	Flavonoids		59970	45420	99430	86950	194000	110300	0.523502	-0.933734	0.123956	0.888889	1.11383
Com_1244_pos	Sinapoyl O-hexoside	C17H22O10	370.351	5.95	Phenols And Its Derivatives		1143	1674	3299	23130	67470	73470	0.0372768	-4.74558	0.00281073	1	1.61341
Com_1245_pos	methylApigenin C-hexoside	C22H22O10	446.404	0.73	Flavonoids		57010	26170	31890	33070	72510	66890	0.667188	-0.583834	0.301709	0.888889	0.807593
Com_1246_pos	methylApigenin C-pentoside	C21H20O9	416.378	1.01	Flavonoids		40780	26120	35540	40680	23210	28080	1.11384	0.155544	0.604941	0.666667	0.409061
Com_1247_pos	LPC(1-acyl 18:3)	C26H48NO7P	517.63	12.59	Phospholipid		5683000	5063000	5515000	5657000	6714000	6670000	0.853999	-0.227693	0.0900669	0.888889	1.10978
Com_1248_pos	Luteolin C-feruloylhexoside			7.9	Flavonoids		25370	34000	51630	24580	38780	30930	1.17722	0.235383	0.609029	0.666667	0.330593
Com_125_neg	Myristoleic acid (C14:1)	C14H26O2	226	8.46	Fatty Acyls	544-64-9	54280	57580	48970	35540	59460	52800	1.08816	0.12189	0.574307	0.555556	0.161583
Com_1250_pos	Luteolin O-malonylhexoside			7.02	Flavonoids		3376000	3924000	3477000	3445000	4046000	2286000	1.10228	0.140492	0.54947	0.555556	0.489953
Com_1251_pos	Marmesin	C14H14O4	246.259	6.4	Phenylpropanoids and polyketides	13849-08-6	21770	11100	19700	20220	21350	21790	0.829703	-0.269333	0.392473	0.777778	0.681234
Com_1253_pos	Levistilide A	C24H28O4	380.48	13.752	Terpenoids	88182-33-6	15460	24000	22900	17120	17340	26490	1.02313	0.0329947	0.903586	0.444444	0.292124
Com_1255_pos	di-C,C-hexosyl-apigenin derivative	C27H30O15	594.518	6.36	Flavonoids		610100	499300	537800	173200	244300	263600	2.41844	1.27408	0.00996293	1	1.57949
Com_1256_pos	di-C,C-hexosyl-methylluteolin	C28H32O16	624.544	5.81	Flavonoids		1263000	1092000	1233000	1448000	1957000	1566000	0.721786	-0.470356	0.0519338	1	1.27701
Com_1258_pos	di-C,C-pentosyl-luteolin	C25H26O14	550.46	0.73	Flavonoids		25600	23900	35680	14180	18300	12060	1.91244	0.935413	0.0202076	1	1.13869
Com_1259_pos	Denin	C33H56O14	676.79	11.46	Steroids and steroid derivatives		209900	36870	59080	152600	316100	223800	0.441661	-1.17899	0.168996	0.888889	1.14023
Com_126_neg	Acacetin O-acetyl hexoside		488.1	5.69	Flavones and Flavonols		142600	110900	114700	40860	41810	81540	2.24225	1.16495	0.0509876	1	1.25773
Com_1260_pos	DHZROG	C21H33N5O10	515.514	1.01	Phytohormones	62512-95-2	1028	1330	7359	3606	3570	6547	0.708081	-0.498013	0.371985	0.666667	0.77235
Com_1261_pos	LysoPC 20:2 (2n isomer)	C28H54NO7P	547.36	13.26	Phospholipid		100200	81810	67640	99900	104800	99450	0.820812	-0.284876	0.203212	0.777778	1.09591
Com_1262_pos	(-)-N-[3',4'-Dihydroxy-(E)-cinnamoyl]-L-glutamic acid	C14H15N1O7	309.271	16.07	Amino Acid And Derivatives	860295-23-4	4049000	3272000	3531000	3547000	3346000	3639000	1.03038	0.0431815	0.721593	0.555556	0.3211
Com_1263_pos	(-)-Norepinephrine N-hexoside	C14H21NO8	331.32	1.05	Glycosides		8499000	10070000	10090000	6751000	6008000	6488000	1.48901	0.574355	0.00726997	1	1.61793
Com_1264_pos	(+)-epipinoresinol-4-O-beta-D-glucoside	C26H32O11	520.53	7.12	Lignans	74983-66-7	28910	63640	29930	88330	91390	102700	0.43368	-1.2053	0.0682294	1	1.50346
Com_1265_pos	Theobromine	C7H8N4O2	180.166	10.53	Purines and purine derivatives	83-67-0	13570	6346	8707	11230	1538	4258	1.68113	0.749435	0.310053	0.777778	0.851013
Com_1266_pos	Maltitol	C12H24O11	344.31	0.914	Fatty Acyls	585-88-6	261000	396700	472800	281000	373600	292500	1.19364	0.255372	0.489298	0.666667	0.550233
Com_1267_pos	Sinapinic Acid	C11H12O5	224.21	6.865	Cinnamic acids and derivatives	530-59-6	115600	71260	93100	97710	59350	82420	1.16903	0.225316	0.4798	0.666667	0.574263
Com_1268_pos	ladanein	C17H14O6	314.295	8.06	Flavones and Flavonols	10176-71-3	15580	26720	21200	9377	10380	6291	2.43781	1.28558	0.0152462	1	1.57672
Com_127_neg	Madecassic acid	C6H12O5	164.156	0.99	Terpenoids	18449-41-7	6470	10570	12020	6866	4271	6933	1.60819	0.685438	0.134791	0.777778	1.03766
Com_1270_pos	Stylopine	C19H17NO4	323.349	7.15	Alkaloids and derivatives	84-39-9	3306	2827	1337	5012	904	290	1.20367	0.267445	0.466165	0.666667	0.683629
Com_1271_pos	Complanatuside	C28H32O16	624.544	7.13	Flavonoids	116183-66-5	53610	57410	57950	56050	39070	49770	1.1662	0.221809	0.259288	0.888889	0.762566
Com_1272_pos	Eriocitrin	C27H32O15	596.534	6.43	Flavanones	13463-28-0	60580	98700	84730	102000	108900	85260	0.823913	-0.279437	0.288461	0.888889	0.671588
Com_1273_pos	Przewaquinone A	C19H18O4	310.344	11.752	Quinones	76843-23-7	78210	88290	79260	63300	96830	71370	1.0616	0.0862379	0.62123	0.666667	0.382117
Com_1274_pos	Levodopa	C9H11NO4	197.19	1.019	Amino Acid And Derivatives	59-92-7	169000	117400	132800	126700	104300	123700	1.18184	0.241039	0.282514	0.777778	0.796664
Com_1275_pos	L-Phenylalanine	C9H11NO2	165.19	4.108	Amino Acid And Derivatives	63-91-2	169900000	180000000	162900000	111000000	123900000	127000000	1.41697	0.502805	0.0034194	1	1.62299
Com_1277_pos	Tangeretin	C20H20O7	372.37	11.41	Flavones and Flavonols	481-53-8	105900	124800	110700	118500	141500	126100	0.884227	-0.177511	0.161198	0.888889	0.964933
Com_1278_pos	(R)-(+)-2-Pyrrolidone-5-carboxylic acid	C5H7NO3	129.114	1.62	Amino Acid And Derivatives	4042-36-8	62650000	52720000	49740000	64830000	60820000	54160000	0.918247	-0.123046	0.375667	0.777778	0.49276
Com_1279_pos	2-(Dimethylamino)Guanosine	C12H17N5O5	311.294	4.57	Nucleotide And Its Derivates	2140-67-2	300500	311900	205900	347000	406800	413900	0.700779	-0.512968	0.092426	1	1.2729
Com_128_neg	13-HpOTrE(r)	C18H30O4	310	10.93	Fatty Acyls	121107-97-9	53490	58030	58470	25940	28640	38500	1.82628	0.868907	0.0294827	1	1.10906
Com_1280_pos	1-Methylnicotinamide	C7H9N2O+	137.159	2.68	Pyridines and derivatives	3106-60-3	46180	52690	53190	103900	67490	58020	0.662831	-0.593288	0.15314	1	1.22304
Com_1281_pos	5-Hydroxylysine	C6H15ClN2O3	198.65	0.72	Amino Acid And Derivatives	13204-98-3	45450	34750	52060	41280	67900	70420	0.736414	-0.441411	0.243929	0.777778	0.601456
Com_1283_pos	5-Methyl-dl-tryptophan	C12H14N2O2	218.252	1.06	Amino Acid And Derivatives	951-55-3	519100	503400	476900	470100	501400	597500	0.955641	-0.06546	0.635304	0.555556	0.354013
Com_1284_pos	5-Methoxyindole-3-acetic acid	C11H11NO3	205.21	4.87	Indoles and derivatives	3471-31-6	99960	115300	64050	264100	386200	420400	0.260867	-1.93862	0.00458767	1	1.66859
Com_1285_pos	Indole	C8H7N	117.148	4.87	Indoles and derivatives	120-72-9	8016000	9057000	7903000	5651000	5601000	6357000	1.41837	0.504229	0.00424165	1	1.53556
Com_1286_pos	methyl oxo pentanoate	C6H10O3	130.142	10.97	Organic Acid And Its Derivatives	816-66-0	21960	9121	5987	19040	21320	13660	0.68619	-0.543319	0.313583	0.666667	0.882092
Com_129_neg	Bisulfurous Acid	C11H8O2	172.18	0.95	Quinones	58-27-5	8327	11130	9823	11720	18680	11980	0.690892	-0.533468	0.131546	1	0.618827
Com_13_neg	9-Hotre	C18H30O3	294.429	12.07	Fatty Acyls	89886-42-0	640800	643800	667900	285500	269900	362200	2.12783	1.08939	0.0123092	1	1.3618
Com_130_neg	Diallyl sulfide	C6H10S	114.21	18.46	Organosulfur compounds	592-88-1	2846000	2632000	2626000	2504000	2474000	2546000	1.07709	0.107134	0.0973451	1	1.34231
Com_131_neg	Cinnamyl acetate	C11H12O2	176.21	0.89	Benzene and substituted derivatives	103-54-8	15100	32150	39480	28580	7991	22420	1.47022	0.556036	0.421915	0.777778	0.670862
Com_132_neg	(-)-alpha-Pinene	C10H16	136.23	18.287	Terpenoids	7785-26-4	313800	320100	210400	382800	195800	257200	1.01017	0.014598	0.904372	0.555556	0.0944062
Com_133_neg	Methyl furan-2-carboxylate	C6H6O3	126.11	1.25	Organoheterocyclic compounds	611-13-2	26970	25220	18010	29150	7665	20740	1.2197	0.28653	0.509331	0.555556	0.574344
Com_134_neg	Gamma-Linolenic Acid	C18H30O2	278.43	14.62	Fatty Acyls	506-26-3	125000	127400	120800	84960	82580	124500	1.27791	0.353783	0.183558	0.888889	0.590549
Com_135_neg	Acetyl tryptophan	C13H14N2O3	246	6.78	Amino Acid And Derivatives	138798	15570	14190	15580	3873	10720	8128	1.99551	0.996758	0.124262	1	1.08367
Com_136_neg	2,4-Dihydroxybenzoic acid	C7H6O4	154.12	4.623	Organic Acid And Its Derivatives	89-86-1	5471	6940	5813	10320	15090	8551	0.536616	-0.898039	0.0531379	1	1.30772
Com_137_neg	Dihydroartemisinic acid	C15H24O2	236.35	12.03	Terpenoids	85031-59-0	4028	4959	4315	2845	5797	4255	1.0314	0.0446077	0.776036	0.555556	0.227677
Com_138_neg	Androsin	C15H20O8	328.319	4.3	Phenols And Its Derivatives	531-28-2	7956	7016	7472	9477	10600	9189	0.766897	-0.382896	0.0101678	1	0.562099
Com_139_neg	N-Acetyl-L-methionine	C7H13NO3S	191.25	5.315	Amino Acid And Derivatives	65-82-7	107900	113200	103700	109600	110500	118700	0.958678	-0.0608822	0.304242	0.777778	0.0908525
Com_14_neg	6-Sialyllactose	C23H39NO19	633.551	0.73	Carbohydrates And Its Derivatives	35890-39-2	89680	72450	41080	62500	60050	73740	1.03525	0.0499847	0.964121	0.555556	0.0877547
Com_140_neg	Indole-2-carboxylic acid	C9H7NO2	161.16	0.927	Indoles and derivatives	1477-50-5	10410	19000	7155	64850	53510	38910	0.232498	-2.10471	0.01762	1	1.59908
Com_141_neg	Tartaric acid	C4H6O6	150.09	1.008	Organic Acid And Its Derivatives	87-69-4	153900	165900	167000	142900	178000	138500	1.05964	0.0835783	0.51151	0.666667	0.354403
Com_142_neg	Terephthalic acid	C8H6O4	166.13	5.801	Benzoic acids and derivatives	100-21-0	977900	950600	832500	252000	301400	312900	3.18712	1.67225	0.000249828	1	1.71184
Com_143_neg	Luteolin	C15H10O6	286.24	8.06	Flavones and Flavonols	491-70-3	371900	294900	355200	337900	335800	316600	1.03201	0.0454577	0.745156	0.666667	0.0981748
Com_144_neg	Ferulic Acid	C10H10O4	194.19	6.881	Polyphenol	1135-24-6	328400	342000	273400	198600	184300	301400	1.37922	0.463852	0.142159	0.888889	0.747195
Com_145_neg	Hesperidin	C28H34O15	610.56	7.09	Flavanones	520-26-3	51190	54260	68900	25980	32200	33370	1.90442	0.929355	0.00625583	1	1.50777
Com_146_neg	Bergenin	C14H16O9	328.27	5.196	Phenylpropanoids	477-90-7	57360	45630	50090	1455	3950	583	25.5645	4.67607	0.0223886	1	1.66852
Com_147_neg	Adipic acid	C6H10O4	146.058	0.86	Organic Acid And Its Derivatives	124-04-9	1429000	1413000	1336000	1225000	1029000	1401000	1.14309	0.192941	0.251627	0.888889	0.919323
Com_148_neg	2-Oxoadipic acid	C6H8O5	160.037	0.72	Organic Acid And Its Derivatives	3184-35-8	27570	29260	29670	26100	15350	21620	1.37149	0.455746	0.158451	1	1.22558
Com_15_neg	Sinapyl Alcohol	C11H14O4	210.226	5.92	Phenols And Its Derivatives	537-33-7	18890	14090	13940	10790	10900	9878	1.48632	0.57174	0.0495755	1	0.66612
Com_151_neg	dADP	C10H15N5O9P2	411.202	0.75	Nucleotide And Its Derivates	326322	37200	27710	35880	29160	39500	41520	0.914776	-0.12851	0.585337	0.777778	0.510222
Com_152_neg	p-Hydroxy-cinnamic acid	C9H8O3	164.16	6.531	Cinnamic acids and derivatives	7400-08-0	800300	806800	693000	439100	390900	598500	1.61015	0.687196	0.0466563	1	1.02776
Com_153_neg	N-Acetylornithine	C7H14N2O3	174.2	0.896	Amino Acid And Derivatives	1572591	93360	94180	76860	64780	68120	94770	1.16133	0.215778	0.32273	0.666667	0.445529
Com_154_neg	H-HoArg-OH	C7H16N4O2	188.23	0.807	Amino Acid And Derivatives	156-86-5	10290	10050	13230	16700	13560	17340	0.705252	-0.503789	0.040337	1	1.32966
Com_155_neg	Thiamine pyrophosphate hydrochloride	C12H19ClN4O7P2S	460.77	0.915	Vitamins	154-87-0	1919	5979	6264	4083	3377	5110	1.12665	0.17204	0.988227	0.666667	0.105819
Com_156_neg	D-Glucuronic acid	C6H10O7	194.14	0.894	Carbohydrates And Its Derivatives	1700908	135600	146800	142800	162100	216200	226100	0.703508	-0.507362	0.0754098	1	1.25745
Com_157_neg	Ureidosuccinic acid	C5H8N2O5	176.13	1.031	Amino Acid And Derivatives	923-37-5	3104000	3253000	3214000	2308000	2280000	2287000	1.39215	0.47731	0.000995586	1	1.08522
Com_158_neg	L-Lactic acid	C3H6O3	90.08	1.487	Organic Acid And Its Derivatives	79-33-4	6267	6354	4509	4189	42060	5698	0.329759	-1.60052	0.511819	0.555556	0.639327
Com_159_neg	Arachidonic acid	C20H32O2	304.47	6.881	Fatty Acyls	506-32-1	8588	42470	13130	15090	14100	9193	1.6723	0.741836	0.603496	0.555556	0.499782
Com_16_neg	alpha-Benzylsuccinic acid	C11H12O4	208.211	0.71	Organic Acid And Its Derivatives	884-33-3	118700	118700	127200	100900	105900	117400	1.12461	0.16943	0.0990111	1	0.961305
Com_160_neg	Uridine 5'-Diphospho-N-Acetylgalactosamine	C17H27N3O17P2	607.354	1	Nucleotide And Its Derivates	7277-98-7	1924000	1708000	1731000	1077000	1236000	1033000	1.60281	0.680603	0.00306712	1	1.08548
Com_161_neg	UDP-galactose	C15H22N2Na2O17P2	610.265	0.92	Nucleotide And Its Derivates	2956-16-3	37520000	33350000	35510000	56730000	75460000	49720000	0.584795	-0.773998	0.0430194	1	1.12685
Com_162_neg	UDP-D-glucuronate	C15H22N2O18P2	580.285	0.94	Nucleotide And Its Derivates	2616-64-0	470400	432300	388800	646700	938200	880700	0.523808	-0.932891	0.017078	1	0.987742
Com_163_neg	Capric acid	C10H20O2	172.265	2.16	Fatty Acyls	334-48-5	421200	115600	36940	348800	23880	326500	0.82059	-0.285267	0.908992	0.444444	0.136113
Com_164_neg	Ribose 1-phosphate	C5H11O8P	230.11	0.9	Carbohydrates And Its Derivatives	14075-00-4	863500	897100	835800	830000	958200	774900	1.01299	0.0186229	0.822316	0.666667	0.0830238
Com_165_neg	s7p	C7H13BaO10P	425.473	0.87	Carbohydrates And Its Derivatives	2646-35-7	207600	202200	205200	322300	310800	288500	0.667318	-0.583554	0.00458998	1	1.10658
Com_166_neg	Succinic acid	C4H6O4	118.09	1.936	Tca Cycle	110-15-6	12720000	10570000	12020000	12550000	12040000	14630000	0.900306	-0.151513	0.265719	0.777778	0.246532
Com_167_neg	Ribitol	C5H12O5	152.15	0.927	Sugar Alcohols	488-81-3	391700	376600	360100	219900	237200	237600	1.6243	0.699817	0.000163878	1	1.41006
Com_168_neg	3-O-p-coumaroyl quinic acid O-hexoside	C22H28O13	500.2	7.3	Alcohols and polyols		2761	4258	951	2485	1043	4200	1.03131	0.0444846	0.988936	0.555556	0.230952
Com_169_neg	alpha-Arbutin	C12H16O7	272.25	2.33	Carbohydrates And Its Derivatives	84380-01-8	53040	51090	52160	28830	47320	40440	1.34051	0.422781	0.164437	1	0.672013
Com_17_neg	dATP	C10H16N5O12P3	491.001	0.73	Nucleotide And Its Derivates	1927-31-7	60160	57650	55760	42630	53070	46650	1.21932	0.286075	0.0735501	1	0.525656
Com_170_neg	Fisetin	C15H10O6	286.24	7.417	Flavones and Flavonols	528-48-3	44730	54440	35950	41270	43530	48580	1.01305	0.0186989	0.99423	0.555556	0.0498391
Com_171_neg	Guanosine 5'-diphosphate	C10H15N5O11P2	443.201	1.08	Nucleotide And Its Derivates	146-91-8	8008	5477	5500	3677	7719	7786	0.98973	-0.0148932	0.923219	0.444444	0.166632
Com_172_neg	Malonic acid	C3H4O4	104.011	1.19	Organic Acid And Its Derivatives	141-82-2	156700	187300	229400	127900	166500	103200	1.44215	0.528224	0.105858	0.888889	1.00345
Com_173_neg	dGDP	C10H15N5O10P2	427.201	1.08	Nucleotide And Its Derivates	582078	167500	133500	122500	282800	375300	184500	0.502611	-0.992486	0.0686535	1	0.830502
Com_174_neg	Guanine	C5H5N5O	151.126	2.77	Purines and purine derivatives	73-40-5	341500	353400	367900	345000	277000	490700	0.955154	-0.0661945	0.923255	0.555556	0.13106
Com_175_neg	Jasmonic acid	C12H18O3	210.27	8.98	Phytohormones	3572-66-5	1842000	1894000	1703000	767000	467200	712000	2.79468	1.48268	0.0176392	1	1.50455
Com_176_neg	cis-4-Hydroxy-D-proline	C5H9NO3	131.13	2.26	Organic Acid And Its Derivatives	2584-71-6	45480	50530	44180	22870	26000	26570	1.8583	0.893982	0.000618538	1	1.1881
Com_177_neg	carbamaoyl asparatate			1.07	Amino Acid And Derivatives		3023000	2983000	3129000	1498000	1855000	1808000	1.77001	0.823754	0.0108086	1	1.3766
Com_178_neg	ATP	C10H16N5O13P3	507.181	1.04	Nucleotide And Its Derivates	56-65-5	4701	5755	1754	5275	18510	4606	0.430066	-1.21737	0.264605	0.666667	0.844927
Com_179_neg	Ala-trp	C14H17N3O3	275.303	0.9	Amino Acid And Derivatives	16305-75-2	3068	2613	1943	2606	4521	1392	0.894941	-0.160136	0.965895	0.555556	0.231567
Com_18_neg	2-deoxyglucose-6-phosphate	C6H13O8P	244.136	0.98	Nucleotide And Its Derivates	3573-50-0	343200	247900	271000	373700	337500	365000	0.801059	-0.320019	0.130553	0.888889	0.864944
Com_180_neg	D-Fructose 6-Phosphate	C6H13O9P	260.136	0.86	Carbohydrates And Its Derivatives	643-13-0	23930000	23930000	21290000	23450000	26760000	21460000	0.964839	-0.0516401	0.685959	0.444444	0.182857
Com_181_neg	deoxyribose-phosphate	C5H7O8P	226.08	0.97	Nucleotide And Its Derivates		164300	164900	180400	150100	167800	139000	1.11534	0.157487	0.16975	0.777778	0.413112
Com_182_neg	Citraconic acid	C5H6O4	130.099	1.56	Fatty Acyls	498-23-7	5601000	5542000	5856000	4516000	4677000	5250000	1.17697	0.235079	0.0546071	1	0.582244
Com_183_neg	Spiraeoside	C21H20O12	464.096	6.59	Flavonoids	20229-56-5	1134000	1182000	1223000	698500	798400	802900	1.53883	0.621833	0.00392649	1	0.901394
Com_184_neg	Saponarin	C27H30O15	594.518	6.27	Flavonoids	20310-89-8	194000	199300	185500	89210	78390	103100	2.13816	1.09637	0.00727883	1	1.37568
Com_185_neg	beta,beta-Dimethylacrylalkannin	C21H22O6	370.402	14.59	Quinones	34539-65-6	11590	6816	5957	5107	6443	12070	1.03146	0.0446828	0.87172	0.555556	0.208528
Com_186_neg	Lupinalbin A	C15H8O6	284.225	7	Isoflavonoids	98094-87-2	1982	2338	1252	2419	736	3062	0.896252	-0.158023	0.968462	0.666667	0.168197
Com_187_neg	P-Coumaryl Alcohol	C9H10O2	150.174	1.04	Phenylpropanoids and polyketides	653915	523300	588300	507700	378200	370900	370900	1.4458	0.531872	0.0132772	1	1.60184
Com_188_neg	O-Phospho-L-Tyrosine	C9H12NO6P	261.168	0.94	Amino Acid And Derivatives	21820-51-9	33690	64070	59450	53210	44350	56250	1.02211	0.0315437	0.962102	0.666667	0.130198
Com_189_neg	L(-)-Sorbose	C6H12O6	180.16	0.89	Carbohydrates And Its Derivatives	87-79-6	220700	304300	229500	108100	85470	149900	2.1967	1.13534	0.019999	1	1.44443
Com_19_neg	3-(2-Naphthyl)-D-Alanine	C13H13NO2	215.248	6.22	Amino Acid And Derivatives	76985-09-6	11330	17660	9082	18060	23640	13320	0.691967	-0.531226	0.21389	0.888889	0.692431
Com_190_neg	Sodium ferulate	C10H9NaO4	216.17	6.81	Cinnamic acids and derivatives	24276-84-4	1027000	1028000	887200	704400	585900	993100	1.28852	0.365712	0.210381	0.888889	0.644156
Com_191_neg	O-Phosphorylethanolamine	C2H8NO4P	141.063	0.86	Organic Acid And Its Derivatives	1071-23-4	4464000	5901000	4352000	3602000	3604000	2883000	1.45872	0.5447	0.0418503	1	1.47624
Com_192_neg	Isotrifoliin	C21H20O12	464.096	6.59	Flavonoids	21637-25-2	1319000	1317000	1482000	749200	864200	874300	1.65534	0.727131	0.00166064	1	0.980992
Com_194_neg	Galactose 1-phosphate	C6H13O9P	260.136	0.87	Carbohydrates And Its Derivatives	2255-14-3	16620000	17740000	19070000	17970000	17750000	15650000	1.0401	0.0567239	0.541235	0.444444	0.204328
Com_195_neg	5'-Cytidylic acid	C9H14N3O8P	323.2	0.97	Nucleotide And Its Derivates	63-37-6	74870	85860	88660	111200	113900	104500	0.756644	-0.402313	0.0176817	1	0.886281
Com_196_neg	DL-Serine	C3H7NO3	105.09	0.83	Amino Acid And Derivatives	302-84-1	4915000	4881000	4594000	3170000	3254000	3298000	1.48015	0.565742	0.000451181	1	1.36854
Com_198_neg	Pyrroloquinoline quinone	C14H6N2O8	330.012	6.17	Quinolines and derivatives	72909-34-3	897100	945500	890400	802600	867500	902900	1.06218	0.087034	0.215591	0.777778	0.884387
Com_199_neg	13-HOTrE	C18H30O3	294.2	12.07	Fatty Acyls	87984-82-5	937600	927400	933100	412900	404900	526900	2.08084	1.05716	0.0127581	1	1.35668
Com_2_neg	Naringenin chalcone	C15H12O5	272.253	8.518	Chalcones and dihydrochalcones	73692-50-9	30880	33580	36400	36770	23950	33630	1.069	0.0962597	0.608592	0.555556	0.199297
Com_20_neg	N-Acetylglucosamine 1-phosphate	C8H16NO9P	301.1	0.91	Carbohydrates And Its Derivatives	6866-69-9	700000	723500	781900	379900	343000	507600	1.79228	0.841796	0.0292073	1	1.29403
Com_200_neg	Picroside II	C23H28O13	512.46	6.63	Phenylpropanoids and polyketides	39012-20-9	2587	3905	2336	3702	1656	2730	1.09149	0.126304	0.70847	0.444444	0.101429
Com_201_neg	Tyrosol	C8H10O2	138.16	5.47	Benzene and substituted derivatives	501-94-0	2172	1699	2656	242	1463	1221	2.23069	1.15749	0.206284	1	1.12825
Com_202_neg	Ligustrazine	C8H12N2	136.197	0.88	Alkaloids and derivatives	1124-11-4	243400	216300	178500	219500	232400	187900	0.997499	-0.00361238	0.955617	0.555556	0.117172
Com_204_neg	Echinacoside	C35H46O20	786.73	5.89	Polyphenol	82854-37-3	1940000	1777000	1433000	3064000	3822000	4271000	0.461594	-1.1153	0.00445032	1	1.28777
Com_205_neg	23-Hydroxybetulinic acid	C30H48O4	472.7	12.44	Terpenoids	85999-40-2	76190	59100	66200	70760	66880	69010	0.97503	-0.0364811	0.72191	0.666667	0.0655933
Com_206_neg	Arbutin	C12H16O7	272.25	2.32	Carbohydrates And Its Derivatives	497-76-7	22300	20170	18620	13230	14910	12070	1.51927	0.603382	0.00690092	1	0.78652
Com_207_neg	Esculin	C15H16O9	340.28	5.145	Coumarins and derivatives	531-75-9	5771	10820	11050	2495	4237	6057	2.16131	1.11191	0.0790954	0.888889	1.07282
Com_209_neg	8-Gingerol	C43H32O20	868.702	1.13	Catechin derivatives	30462-35-2	54750	52820	56490	47880	44140	36500	1.27653	0.352231	0.0822851	1	1.12886
Com_21_neg	5-Phosphoribosyl 1-pyrophosphate	C5H13O14P3	196.25	1.01	Pentose phosphates	97-55-2	25830	26050	28540	25330	26810	27010	1.01605	0.022965	0.710174	0.444444	0.0675915
Com_210_neg	Tricetin	C15H10O7	302.043	4.56	Flavones and Flavonols	520-31-0	1775	1479	1703	1659	1558	3055	0.790338	-0.339458	0.473386	0.444444	0.327078
Com_211_neg	5-hydroxyhexanoic acid	C6H12O3	132.079	7.21	Organic Acid And Its Derivatives	185956-02-9	14140	6663	7095	5606	8150	6924	1.34903	0.431926	0.419984	0.666667	0.42377
Com_212_neg	Isoliquiritin	C21H22O9	418.394	7.471	Chalcones and dihydrochalcones	5041-81-6	153000	177300	177200	136100	137900	147200	1.20489	0.268902	0.0449898	1	0.451355
Com_213_neg	Isochlorogenic acid A	C25H24O12	516.451	6.912	Alcohols and polyols	2450-53-5	1839	5571	2909	2744	5829	2706	0.914886	-0.128336	0.777234	0.444444	0.23478
Com_214_neg	5'-Adenylic acid	C10H14N5O7P	347.221	1.036	Pentose phosphates	61-19-8	1018000	1214000	1200000	1362000	1167000	1718000	0.8081	-0.307395	0.205781	0.777778	0.578518
Com_215_neg	D-(+)-Trehalose Anhydrous	C12H22O11	342.296	0.962	Carbohydrates And Its Derivatives	99-20-7	13860000	10750000	12380000	13440000	13230000	13530000	0.920149	-0.12006	0.3514	0.666667	0.537812
Com_216_neg	Myricetin	C15H10O8	318.24	7.34	Flavones and Flavonols	529-44-2	1833	3054	5422	1809	2135	1617	1.8538	0.890488	0.230227	0.888889	0.886448
Com_217_neg	Sesamoside	C17H24O12	420.365	5.031	Terpenoids	117479-87-5	2565	1417	3628	2677	1129	1594	1.40926	0.494937	0.418195	0.666667	0.699657
Com_218_neg	Oenin chloride	C23H25ClO12	528.89	5.572	Anthocyanins	7228-78-6	3399	3779	4147	1897	1685	1167	2.38471	1.25382	0.01598	1	1.08571
Com_219_neg	Pelargonin chloride	C27H31ClO15	630.98	4.937	Anthocyanins	17334-58-6	2555	1564	1805	1168	1542	1587	1.37864	0.463242	0.163711	0.888889	0.511673
Com_22_neg	ADP-ribose	C15H23N5O14P2	591.315	1.05	Nucleotide And Its Derivates	20762-30-5	376700	378600	454000	357800	371800	479500	1.00017	0.00023862	0.966481	0.666667	0.120502
Com_220_neg	Rosmarinic acid	C18H16O8	360.31	7.211	Cinnamic acids and derivatives	20283-92-5	2298	4233	1349	740	388	1837	2.65767	1.41016	0.13426	0.888889	1.08366
Com_221_neg	Kaempferin	C21H20O10	432.106	7.35	Flavonoids	482-39-3	27510000	28460000	28480000	27590000	30680000	31750000	0.938125	-0.0921481	0.276145	0.777778	0.173921
Com_222_neg	Daphnetin	C9H6O4	178.14	6.126	Coumarins and derivatives	486-35-1	24500	19030	15350	30480	17130	29280	0.765769	-0.385018	0.337911	0.777778	0.726972
Com_223_neg	Betulinic acid	C30H48O3	456.7	14.842	Terpenoids	472-15-1	944800	1315000	1068000	1803000	1626000	1555000	0.667697	-0.582735	0.0344332	1	0.915095
Com_224_neg	Methylmalonate	C4H6O4	118.09	1.938	Organic Acid And Its Derivatives	516-05-2	2867000	2534000	2766000	2564000	2657000	3059000	0.986353	-0.0198245	0.862597	0.444444	0.0504232
Com_225_neg	Carvacrol	C10H14O	150.22	1.467	Terpenoids	499-75-2	6508	4069	2930	5477	12280	2674	0.661103	-0.597053	0.612272	0.555556	0.419093
Com_226_neg	Dihydrofolic acid	C19H21N7O6	443.413	18.3	Organic Acid And Its Derivatives	4033-27-6	4557	5621	3682	3232	4195	4397	1.17219	0.229209	0.383184	0.777778	0.725223
Com_227_neg	Desthiobiotin	C10H18N2O3	214.262	6.93	Fatty Acyls	533-48-2	31430	25830	25050	23090	18790	22210	1.28429	0.360968	0.0597701	1	0.589302
Com_228_neg	D-2-Hydroxypentanedioic acid	C5H6Na2O5	192.078	1.49	Amino Acid And Derivatives	103404-90-6	5493000	4910000	5008000	4105000	4049000	4524000	1.21557	0.281633	0.016498	1	0.595401
Com_229_neg	D-3-Phosphoglyceric acid	C3H5H2O7P	230.021	0.95	Sugar Acids And Its Derivatives	80731-10-8	6147000	5300000	5263000	6344000	8989000	7563000	0.729822	-0.454384	0.0732301	1	0.867903
Com_23_neg	Sibirioside A	C21H28O12	472.446	6.46	Cinnamic acids and derivatives	173046-19-0	39270	31680	32480	31030	26020	30160	1.18599	0.246089	0.127734	1	0.521896
Com_230_neg	D-Mannose 6-phosphate	C6H13O9P	260.136	0.87	Carbohydrates And Its Derivatives	723729-16-6	4918000	4864000	4409000	4633000	4478000	4163000	1.06908	0.0963731	0.229403	0.777778	0.282825
Com_231_neg	2–furanoic acid	C5H4O3	112.084	1.49	Organic Acid And Its Derivatives	88-14-2	7449000	8755000	7826000	6597000	7808000	7382000	1.10295	0.141369	0.227315	0.888889	0.286937
Com_232_neg	Methyl indole-3-acetate	C11H11NO2	189.079	1.81	Indoles and derivatives	1912-33-0	237200	182300	247500	173700	199800	201300	1.1604	0.214627	0.277388	0.777778	0.414795
Com_234_neg	Lactose	C12H22O11	342.3	0.911	Carbohydrates And Its Derivatives	63-42-3	1530000	1195000	1172000	1495000	1521000	1433000	0.875927	-0.191117	0.242131	0.666667	0.811227
Com_235_neg	alpha-D-Glucose anhydrous	C6H12O6	180.16	0.912	Carbohydrates And Its Derivatives	492-62-6	540400	1618000	664600	256700	233700	324900	3.46253	1.79183	0.0681865	1	1.42817
Com_236_neg	L-Arabinitol	C5H12O5	152.15	0.925	Sugar Alcohols	7643-75-6	86200	104900	85320	63530	66940	69530	1.3821	0.466862	0.0288006	1	1.15421
Com_237_neg	L-Pyroglutamic acid	C5H7NO3	129.11	1.689	Amino Acid And Derivatives	98-79-3	10300	9571	7750	4396	11070	14550	0.920209	-0.119966	0.951318	0.666667	0.214195
Com_238_neg	p-Hydroxybenzaldehyde	C7H6O2	122.12	6.214	Carbonyl compounds	123-08-0	2220	416	4236	4196	2707	2137	0.760177	-0.395593	0.475677	0.555556	0.666133
Com_239_neg	Lactobionic acid	C12H22O12	358.3	0.91	Carbohydrates And Its Derivatives	96-82-2	66380	96710	90460	50250	65720	59450	1.44539	0.531457	0.0695361	1	0.928011
Com_24_neg	Hydroxycitric acid	C6H8O8	208.124	0.9	Organic Acid And Its Derivatives	6205-14-7	18080	24020	26410	20520	23100	17490	1.12109	0.164906	0.485727	0.777778	0.315141
Com_240_neg	Citric acid	C6H8O7	192.12	1.516	Tca Cycle	77-92-9	98110000	101600000	137000000	91250000	95780000	86460000	1.23116	0.300018	0.197598	1	0.539383
Com_241_neg	Cytosine	C4H5N3O	111.1	0.875	Nucleotide And Its Derivates	71-30-7	8017	8905	2002	5968	1992	9544	1.08112	0.112532	0.913901	0.555556	0.216587
Com_242_neg	cis-Aconitic acid	C6H6O6	174.11	1.766	Tca Cycle	585-84-2	1666000	1694000	2194000	1400000	1200000	1639000	1.31021	0.389803	0.0999131	1	0.520935
Com_243_neg	CDP	C9H15N3O11P2	403.176	0.99	Nucleotide And Its Derivates	63-38-7	35750	26940	28570	61440	139900	42990	0.373511	-1.42078	0.124245	1	1.18079
Com_244_neg	Thymidine 5'-diphosphate	C10H16N2O11P2	402.19	0.69	Nucleotide And Its Derivates		33050	32100	22140	33360	22160	31190	1.00669	0.009618	0.974391	0.444444	0.0555691
Com_245_neg	N-Oleoyl Glycine	C20H37NO3	339.513	14.62	Organic Acid And Its Derivatives	2601-90-3	6141	1462	1099	4630	1470	2447	1.01814	0.0259289	0.797196	0.666667	0.249091
Com_246_neg	N-Acetylphenylalanine	C11H13NO3	207.226	6.82	Amino Acid And Derivatives	2018-61-3	24470	31450	23690	50680	43310	52290	0.54423	-0.877711	0.00716204	1	1.22174
Com_247_neg	N-Acetyl-D-glucosamine 6-phosphate	C8H16NO9P	301.188	1.81	Carbohydrates And Its Derivatives		51350	39270	47100	13030	24210	20270	2.39471	1.25985	0.0254885	1	1.25808
Com_248_neg	2'-Hydroxydaidzein	C15H10O5	270.053	7.24	Isoflavonoids	7678-85-5	14950	8305	8028	3590	11820	5027	1.5307	0.614195	0.2926	0.777778	0.787503
Com_249_neg	D-Ribose 5-phosphate	C5H11O8P	230.11	0.89	Pentose phosphates	3615-55-2	457300	515000	512200	429000	473300	416100	1.12599	0.171189	0.0965066	0.888889	0.423215
Com_25_neg	Phenprobamate	C10H13NO2	179.216	4.09	Amino Acid And Derivatives	673-31-4	106100	112000	105900	63520	66110	81210	1.53671	0.619845	0.0240327	1	1.05909
Com_250_neg	Farrerol	C17H16O5	300.31	9.935	Flavanones	24211-30-1	3278	2888	4277	6107	4771	6235	0.610238	-0.712556	0.0290531	1	1.08759
Com_251_neg	Acetylharpagide	C17H26O11	406.38	5.783	Terpenoids	6926-14-3	5956	6249	4313	3981	5208	8443	0.936819	-0.0941571	0.914886	0.555556	0.249086
Com_252_neg	Uridine 5'-monophosphate	C9H13N2O9P	324.18	1.037	Nucleotide And Its Derivates	58-97-9	23850000	27750000	24990000	17380000	16820000	26090000	1.27036	0.345237	0.202345	0.777778	0.674899
Com_253_neg	Nuzhenide	C31H42O17	686.66	6.793	Terpenoids	39011-92-2	6471	7952	1694	17710	23010	22640	0.254372	-1.97499	0.0809271	1	1.45275
Com_254_neg	Sibiricose A5	C22H30O14	518.465	5.421	Phenylpropanoids	107912-97-0	30730	34530	39000	25710	25230	28280	1.31608	0.396249	0.0395953	1	0.6895
Com_255_neg	D-Glucopyranose	C6H12O6	180.156	0.87	Carbohydrates And Its Derivatives	28905-12-6	252100	313500	324300	112100	103200	139200	2.5103	1.32786	0.00159036	1	1.68799
Com_256_neg	D-Histidine	C6H9N3O2	155.155	0.81	Amino Acid And Derivatives	351-50-8	1439000	1905000	1701000	1089000	1352000	1310000	1.34497	0.427579	0.0516895	1	0.993858
Com_257_neg	D-Glucarate	C6H10O8	210.139	0.82	Carbohydrates And Its Derivatives	87-73-0	18490	10700	17040	15130	14290	13500	1.07712	0.107179	0.806271	0.666667	0.270015
Com_258_neg	D-Gluconic acid	C6H12O7	196.155	0.91	Carbohydrates And Its Derivatives	526-95-4	1473000	1613000	1877000	1384000	1149000	1364000	1.27354	0.348849	0.0619982	1	0.731355
Com_259_neg	Aspartate	C4H7NO4	133.103	0.85	Amino Acid And Derivatives	617-45-8	35320000	28640000	33820000	32270000	33870000	35540000	0.961644	-0.0564246	0.590251	0.666667	0.473759
Com_26_neg	p-Coumaric acid 4-O-hexoside			5.54	Cinnamic acids and derivatives		18690	20710	19540	10190	15090	10070	1.66733	0.737537	0.0517315	1	1.36801
Com_260_neg	Dl-Glutamic acid	C5H9NO4	147.129	0.87	Amino Acid And Derivatives	617-65-2	3810000	3841000	3629000	3444000	4188000	3142000	1.04696	0.0662131	0.599157	0.666667	0.447531
Com_261_neg	Dihydroxyacetone phosphate	C3H7O6P	170.058	0.9	Carbohydrates And Its Derivatives	20915	248300	271200	235400	274000	277700	206800	0.995254	-0.00686363	0.982906	0.666667	0.251385
Com_262_neg	D-Lactic acid	C3H6O3	90.08	1.44	Organic Acid And Its Derivatives	10326-41-7	11110	14550	6857	7243	51530	9275	0.477854	-1.06536	0.610248	0.444444	0.479937
Com_263_neg	DL-o-Tyrosine	C9H11NO3	181.189	1.81	Amino Acid And Derivatives	2370-61-8	850700	1049000	836500	166000	336400	367000	3.14723	1.65408	0.0329691	1	1.53835
Com_264_neg	Dl-Tryptophan	C11H12N2O2	204.225	4.91	Amino Acid And Derivatives	20064	2513000	2565000	2499000	1374000	1542000	1824000	1.59852	0.67674	0.0276642	1	1.02257
Com_265_neg	D-Fructose-1,6-biphosphate	C6H14O12P2	339.996	0.91	Carbohydrates And Its Derivatives	38099-82-0	1027000	1146000	1039000	830700	1002000	1068000	1.10732	0.147071	0.295871	0.777778	0.497863
Com_266_neg	Quercitrin	C21H20O11	448.38	7.24	Flavones and Flavonols	522-12-3	53990	66240	69090	50680	61350	59940	1.10089	0.13867	0.390384	0.777778	0.205649
Com_267_neg	Aminomalonic acid	C3H5NO4	119.022	0.88	Amino Acid And Derivatives	1068-84-4	456300	398100	405000	252700	241100	271200	1.64627	0.719205	0.00102253	1	1.639
Com_268_neg	Methylophiopogonanone A	C19H18O6	342.343	0.78	Flavonoids	74805-92-8	78600	56380	52970	137700	74470	80430	0.642344	-0.638581	0.154142	0.888889	1.14448
Com_269_neg	3-Hydroxy-3-methyl butyric acid	C5H10O3	118.063	0.97	Organic Acid And Its Derivatives	625-08-1	28020	22950	35680	21750	13310	19720	1.58178	0.66155	0.079841	1	1.29161
Com_27_neg	Ophiopogonanone C	C19H16O7	356.332	5.38	Flavonoids	477336-75-7	456100	472800	473800	353700	405200	402700	1.20756	0.272093	0.0417686	1	0.402508
Com_270_neg	Quercetin	C15H10O7	302.236	8.96	Flavones and Flavonols	117-39-5	11700	9291	15560	20350	14690	23100	0.628672	-0.66962	0.080704	0.888889	0.779807
Com_271_neg	Methyl myristate	C15H30O2	242.397	8.04	Fatty Acyls	124-10-7	8059	10650	3815	8706	18415	2123	0.770209	-0.376678	0.986558	0.555556	0.220498
Com_272_neg	Quercetin-3'-O-glucoside	C21H20O12	464.382	6.53	Flavones and Flavonols		312100	287800	362300	193500	195500	218000	1.58517	0.66464	0.00834772	1	0.829099
Com_273_neg	Lobetyolin	C20H28O8	396.431	6.9	Carbohydrates And Its Derivatives	136085-37-5	9050	7053	5040	6051	2245	5166	1.57057	0.651287	0.241026	0.777778	0.811169
Com_274_neg	Cellotriose	C18H32O16	504.437	1.02	Carbohydrates And Its Derivatives	33404-34-1	40380	33650	35990	37510	34100	28690	1.09691	0.133444	0.376993	0.666667	0.701725
Com_275_neg	Tubuloside A	C37H48O21	828.775	6.4	Phenylpropanoids	112516-05-9	2292	1433	2264	2175	853	3841	0.871888	-0.197785	0.977941	0.555556	0.167917
Com_276_neg	Syringic acid O-glucoside		360.1	4.82	Flavonoids		2865	3698	6841	4550	4664	4617	0.969127	-0.0452419	0.734831	0.666667	0.208663
Com_277_neg	Oleanic acid	C30H48O3	456.71	15.03	Terpenoids	508-02-1	5283	3188	3108	4657	3854	5530	0.824656	-0.278135	0.36198	0.777778	0.480168
Com_278_neg	Di-O-methylquercetin	C17H14O7	330.1	9.19	Flavonoids		162800	211900	196900	144600	166400	189000	1.1432	0.193078	0.29175	0.777778	0.593215
Com_279_neg	Salicylic acid O-glucoside	C13H16O8	300.1	4.14	Phytohormones	10366-91-3	13580000	14190000	12360000	7298000	9244000	8776000	1.58504	0.664518	0.00957638	1	0.93161
Com_28_neg	Isorhamnetin O-acetyl-hexoside		520.1	7.23	Flavonoids		29000	49150	45620	45570	63710	59490	0.733365	-0.447397	0.182431	0.777778	0.64666
Com_280_neg	3,4,5-Trimethoxycinnamic acid	C12H14O5	238.24	18.465	Organic Acid And Its Derivatives	90-50-6	22740	21200	21220	17440	20440	17240	1.18215	0.241411	0.074037	1	1.24076
Com_281_neg	Isovanillin	C8H8O3	152.15	7.676	Phenols And Its Derivatives	621-59-0	36990	52680	46350	27740	37820	28560	1.44518	0.531246	0.0619715	0.888889	0.906434
Com_282_neg	Raffinose	C18H32O16	504.437	1.009	Carbohydrates And Its Derivatives	512-69-6	108700	76770	66190	50120	66920	64370	1.38724	0.472222	0.158311	0.888889	1.04172
Com_284_neg	p-Coumaric Acid	C9H8O3	164.16	6.549	Cinnamic acids and derivatives	501-98-4	2468000	2025000	1859000	1339000	1194000	1581000	1.544	0.626669	0.0206977	1	0.98483
Com_285_neg	3-Hydroxyflavone	C15H10O3	238.24	10.049	Flavones and Flavonols	577-85-5	132200	129300	120700	119400	136000	120500	1.01676	0.0239789	0.744989	0.666667	0.182321
Com_286_neg	Hyperoside	C21H20O12	464.38	6.554	Flavones and Flavonols	482-36-0	411700	547700	500900	322600	311700	408100	1.4009	0.486356	0.0476096	1	0.773669
Com_287_neg	Vanillic acid	C8H8O4	168.15	5.901	Organic Acid And Its Derivatives	121-34-6	3842	4431	1565	3239	2543	1212	1.40663	0.492247	0.498712	0.777778	0.600548
Com_288_neg	D-Glucose	C6H12O6	180.156	0.94	Carbohydrates And Its Derivatives	50-99-7	125100	165300	130000	65040	49450	73730	2.23356	1.15934	0.00668038	1	1.36456
Com_289_neg	Liquiritin	C21H22O9	418.39	6.98	Flavanones	551-15-5	92410	136100	93250	79310	103200	99190	1.14221	0.191825	0.471331	0.444444	0.222398
Com_29_neg	Chrysoeriol C-pentosyl-O-hexosyl-O-hexoside		756.1	5.97	Flavonoids		6967	5530	4565	871	3226	1448	3.07701	1.62153	0.0695203	1	1.24182
Com_290_neg	Naringenin	C15H12O5	272.25	8.683	Flavanones	480-41-1	8809	9687	4575	9318	9024	6424	0.931559	-0.10228	0.709855	0.555556	0.184884
Com_291_neg	Lonicerin	C27H30O15	594.526	6.73	Flavonoids	20633-84-5	7530000	5715000	6287000	7506000	7606000	8200000	0.837852	-0.255233	0.14161	0.888889	0.404301
Com_293_neg	3,5-Dihydroxybenzoic acid	C7H6O4	154.12	4.461	Benzoic acids and derivatives	36438	51770	30400	43600	151200	75910	57690	0.441608	-1.17916	0.100941	1	1.20281
Com_294_neg	2,6-Dihydroxybenzoic acid	C7H6O4	154.12	6.13	Benzoic acids and derivatives	303-07-1	45300	43980	67800	106000	136900	87240	0.475798	-1.07158	0.0176405	1	1.43646
Com_295_neg	Maltotriose	C18H32O16	504.44	0.94	Carbohydrates And Its Derivatives	1109-28-0	6536	7586	8692	4534	8728	10330	0.967023	-0.0483783	0.951967	0.666667	0.140324
Com_296_neg	Glycolic acid	C2H4O3	76.05	0.99	Organic Acid And Its Derivatives	79-14-1	160600	190300	158400	149100	144700	150100	1.14733	0.198281	0.146687	1	0.632366
Com_297_neg	L-(+)-Arabinose	C5H10O5	150.13	0.9	Carbohydrates And Its Derivatives	5328-37-0	179300	254400	159500	45060	43710	80630	3.50177	1.80808	0.00853372	1	1.62484
Com_298_neg	Hordatine B	C29H40N8O5	580.1	6.94	Benzene and substituted derivatives	10502-21-3	5509	3871	4677	9019	10860	8786	0.490389	-1.028	0.00652116	1	0.835353
Com_299_neg	Isovitexin	C21H20O10	432.378	6.533	Flavones and Flavonols	29702-25-8	1263000	1172000	1221000	1286000	1378000	1259000	0.93194	-0.101691	0.117459	0.888889	0.156795
Com_3_neg	Eriodictyol	C15H12O6	288.252	7.999	Flavanones	552-58-9	9380	11530	2959	9504	4175	8377	1.0822	0.113967	0.981073	0.555556	0.0949438
Com_30_neg	Apigenin O-hexosyl-O-pentoside		564.1	6.83	Flavonoids		24740	15440	22550	28360	30770	36700	0.654597	-0.611322	0.073872	1	1.0195
Com_300_neg	Isochlorogenic acid C	C25H24O12	516.451	7.053	Alcohols and polyols	57378-72-0	5912	4977	5511	4407	4163	1674	1.60094	0.678917	0.216732	1	1.11735
Com_301_neg	2'-Deoxyguanosine monohydrate	C10H13N5O4	267.241	3.181	Nucleotide And Its Derivates	961-07-9	56830	31690	55490	44020	76980	94380	0.668632	-0.580715	0.26416	0.777778	0.735416
Com_302_neg	Kaempferol 3-A-L-Arabinopyranoside	C20H18O10	418.351	7.08	Flavonoids	99882-10-7	1574000	1549000	1461000	1309000	1500000	1484000	1.06778	0.0946209	0.267006	0.777778	0.180444
Com_303_neg	Theaflavin	C29H24O12	564.502	7.16	Flavonoids	1011850	5358	7247	8396	8865	4281	9912	0.91079	-0.134809	0.881807	0.666667	0.15235
Com_304_neg	9,10-EODE	C18H32O3	296	1.69	Fatty Acyls		5410	6245	5697	10710	6145	2936	0.876762	-0.189743	0.997559	0.555556	0.25392
Com_305_neg	Salvianolic acid A	C26H22O10	494.447	7.685	Phenolic acids	96574-01-5	2432	7897	3691	69900	103400	80960	0.0551404	-4.18075	0.007713	1	1.70806
Com_306_neg	Nystose	C24H42O21	666.578	1.03	Carbohydrates And Its Derivatives	13133-07-8	22140	20240	41340	9513	11010	9084	2.82771	1.49963	0.0405868	1	1.56797
Com_307_neg	Allysine(6-Oxo DL-Norleucine)	C6H11NO3	145.074	1.11	Amino Acid And Derivatives	1962-83-0	10860	4781	7540	12490	14150	7079	0.687476	-0.540619	0.292192	0.777778	0.90008
Com_308_neg	4-Hydroxyisoleucine	C6H13NO3	147.172	1.038	Amino Acid And Derivatives	781658-23-9	3511000	3856000	3620000	3574000	4027000	3382000	1.00036	0.000525333	0.971321	0.555556	0.116295
Com_309_neg	Pyridoxal 5-phosphate monohydrate	C8H12NO7P	265.16	1.7	Pyridines and derivatives	41468-25-1	121400	142300	128100	122900	154100	98450	1.04355	0.0614966	0.710775	0.555556	0.135253
Com_31_neg	Cyanidin O-acetylhexoside		490.1	7.12	Anthocyanins		2054000	1872000	1884000	2119000	2391000	2505000	0.828225	-0.271905	0.0431344	1	0.470481
Com_310_neg	L-Cycloserine	C3H6N2O2	102.09	0.8	Amino Acid And Derivatives	339-72-0	1141	5788	2691	1907	1343	1960	1.84645	0.884754	0.466666	0.666667	0.539836
Com_311_neg	D-Galactose	C6H12O6	180.16	0.9	Carbohydrates And Its Derivatives	59-23-4	348400	427600	694400	144300	125100	247000	2.84741	1.50965	0.0227448	1	1.51522
Com_312_neg	Coniferin	C16H22O8	342.132	0.97	Carbohydrates And Its Derivatives	531-29-3	32660000	26990000	28580000	32000000	45560000	27970000	0.836066	-0.258312	0.390015	0.666667	0.828881
Com_313_neg	D(+)-Melezitose O-rhamnoside	C24H42O20	650.1	1.05	Carbohydrates And Its Derivatives		8585	16830	5997	2618	2987	7783	2.34628	1.23038	0.126247	0.888889	1.19444
Com_314_neg	D-Ribose	C5H10O5	150.13	0.92	Carbohydrates And Its Derivatives	50-69-1	411900	493000	465700	411100	327600	361400	1.24589	0.317173	0.0613895	1	0.919236
Com_315_neg	2-Hydroxy-2-methylbutanoic acid	C5H10O3	118.13	4.61	Fatty Acyls	3739-30-8	2233	4824	3718	2000	4164	2502	1.24336	0.31425	0.525442	0.666667	0.418384
Com_316_neg	Pinobanksin	C15H12O5	272.069	7.06	Flavonoids	548-82-3	28710	33690	30030	7402	7039	9700	3.82876	1.93688	0.00145305	1	1.62276
Com_317_neg	2'-Hydroxygenistein	C15H10O6	286.048	8.02	Isoflavonoids	1156-78-1	139600	180200	155700	116500	130900	148700	1.20045	0.263581	0.149267	0.888889	0.662607
Com_318_neg	Afzelechin	C15H14O5	274.084	0.68	Flavonoids	2545-00-8	757500	765900	716900	638900	703100	652500	1.12324	0.167665	0.0356251	1	0.51491
Com_319_neg	8-Epiloganic acid	C16H24O10	376.36	4.83	Terpenoids	82509-41-9	8055	2879	4479	2630	1928	1546	2.52507	1.33632	0.0827165	1	1.36789
Com_32_neg	Cyanidin O-syringic acid		466.1	5.28	Anthocyanins		2285	1846	409	1877	2611	2466	0.652862	-0.615151	0.353169	0.888889	0.861598
Com_320_neg	GA7-1			9.22	Phytohormones		235600	238800	263400	188300	200900	245000	1.16336	0.218292	0.176683	0.777778	0.662365
Com_321_neg	D-Xylose	C5H10O5	150.131	1.01	Carbohydrates And Its Derivatives	58-86-6	125600	161800	140000	111600	120100	120900	1.21214	0.277554	0.112542	1	0.83759
Com_322_neg	Fmoc-Ile-OH	C21H23NO4	353.418	7.71	Amino Acid And Derivatives	71989-23-6	215800	236900	171700	197400	193000	308200	0.893788	-0.161996	0.623535	0.444444	0.255303
Com_323_neg	Leucosceptoside A	C30H38O15	638.622	7.09	Cinnamic acids and derivatives	83529-62-8	3724	4015	1280	6943	4566	5254	0.53803	-0.894241	0.181638	1	0.774335
Com_324_neg	Menadione	C11H10O5S	254.262	1.1	Vitamins	130-37-0	7185	6856	10910	19050	13990	21410	0.458237	-1.12583	0.0162569	1	1.47135
Com_325_neg	Flavin Adenine Dinucleotide	C27H33N9O15P2	785.55	5.16	Nucleotide And Its Derivates	146-14-5	110300	95330	117700	89980	91990	118000	1.07787	0.108189	0.505507	0.666667	0.187753
Com_326_neg	Stachyose	C24H42O21	666.578	0.93	Carbohydrates And Its Derivatives	470-55-3	109300	63660	89340	19310	47200	34110	2.60684	1.3823	0.0409152	1	1.4237
Com_327_neg	D-Glutamic acid	C5H9NO4	147.129	2.31	Amino Acid And Derivatives	6893-26-1	40440	47900	45580	26330	31510	30800	1.51083	0.595342	0.00565288	1	0.886851
Com_328_neg	Creatine	C4H9N3O2	131.133	1.95	Amino Acid And Derivatives	57-00-1	193700	198200	184900	79090	87880	108700	2.09236	1.06513	0.0122884	1	1.28452
Com_329_neg	2-Deoxyribose 5'-phosphate	C5H11O7P	214.1	1.22	Nucleotide And Its Derivates		22230	9182	29560	22500	13810	26700	0.967656	-0.0474339	0.808833	0.555556	0.18701
Com_33_neg	Pelargonidin O-acetylhexoside		474.1	7.39	Anthocyanins		29120	25130	32790	30610	31190	35730	0.892443	-0.164168	0.278969	0.777778	0.239949
Com_330_neg	D-Galacturonic acid	C6H10O7	194.139	1.56	Carbohydrates And Its Derivatives	685-73-4	2504000	2571000	2499000	1668000	2317000	2400000	1.18622	0.246369	0.253495	1	0.62595
Com_331_neg	E-3,4,5'-Trihydroxy-3'-glucopyranosylstilbene	C20H22O9	406.4	6.23	Phenylpropanoids and polyketides	29884-49-9	79450	95770	87700	23860	21030	20180	4.04057	2.01456	4.76985e-05	1	1.57835
Com_332_neg	12OHJA-Ile-1			7.8	Phytohormones		15860	19300	13280	33360	32920	53060	0.405899	-1.30081	0.0127551	1	1.15872
Com_333_neg	N-lactoyl-phenylalanine	C12H15NO4	237.25	6.97	Organic Acid And Its Derivatives		5637	5907	6932	12480	13030	10700	0.510246	-0.970736	0.00148639	1	1.32827
Com_334_neg	Orotidine	C10H12N2O8	288.211	1	Nucleotide And Its Derivates	314-50-1	9752	7906	11820	9144	5430	7722	1.32212	0.402854	0.213291	0.888889	0.706125
Com_335_neg	3-Indoleacrylic acid	C11H9NO2	187.195	5.36	Indoles and derivatives	1204-06-4	188600	222300	170500	116400	148900	141900	1.4278	0.513794	0.0301194	1	0.806242
Com_336_neg	1-O-b-D-glucopyranosyl sinapate	C17H22O10	386.351	5.88	Polyphenol	78185-48-5	256800	246600	291200	98910	106900	123100	2.41586	1.27254	0.00054689	1	1.6293
Com_337_neg	L-Homoserine	C4H9NO3	119.119	1.9	Amino Acid And Derivatives	672-15-1	11960	14580	15670	10450	12420	17450	1.04688	0.0660892	0.738115	0.555556	0.164286
Com_338_neg	D-threo-Isocitric acid	C6H8O7	192.124	1.41	Organic Acid And Its Derivatives	6061-97-8	41390000	41840000	43550000	29590000	33780000	39810000	1.22873	0.297164	0.1268	1	0.474506
Com_339_neg	9-KODE	C18H30O3	294.2	12.07	Fatty Acyls	54232-59-6	912900	973000	974400	439300	410800	540000	2.05762	1.04098	0.00895745	1	1.37004
Com_34_neg	Allantoin	C4H6N4O3	158.115	0.94	Organoheterocyclic compounds	97-59-6	33480	48400	49430	41370	42960	45760	1.00938	0.0134667	0.972062	0.666667	0.0994498
Com_340_neg	D-Glucose 6-phosphate	C6H13O9P	260.03	0.86	Carbohydrates And Its Derivatives	56-73-5	30320000	29490000	30210000	30760000	32160000	25510000	1.01798	0.0257097	0.780428	0.666667	0.178388
Com_341_neg	L-(+)-Rhamnose Monohydrate	C6H14O6	182.17	0.96	Carbohydrates And Its Derivatives	10030-85-0	4291	8769	14220	7465	5063	7004	1.39668	0.482004	0.578105	0.666667	0.362056
Com_342_neg	2-Deoxyribose 1-Phosphate	C5H11O7P	214.11	1.01	Nucleotide And Its Derivates	17210-42-3	86280	49580	53050	60120	76280	35690	1.09774	0.134536	0.722091	0.444444	0.375351
Com_343_neg	phosphoribosyl pyrophosphate	C5H13O14P3	196.25	0.88	Pentose phosphates		24700	22290	26710	19940	30260	20190	1.04702	0.0662941	0.702038	0.666667	0.245998
Com_344_neg	Succinic anhydride	C4H4O3	100.073	0.88	Organic Acid And Its Derivatives	108-30-5	22120000	21580000	21760000	14100000	17290000	17660000	1.33456	0.41636	0.0535507	1	1.16793
Com_345_neg	D-Tagatose	C6H12O6	180.156	0.96	Carbohydrates And Its Derivatives	87-81-0	525300	631600	586900	338100	316200	285400	1.8557	0.891962	0.00108851	1	1.70382
Com_347_neg	Manninotriose	C18H32O16	504.437	0.9	Fatty Acyls	13382-86-0	9055	19400	12490	16070	10070	4916	1.31842	0.398815	0.462456	0.666667	0.552179
Com_348_neg	Rhapontin	C21H24O9	420.41	6.94	Phenylpropanoids and polyketides	155-58-8	4787	490	2468	3130	1316	4133	0.902786	-0.147544	0.668557	0.555556	0.394759
Com_349_neg	Orientin	C21H20O11	448.377	6.25	Flavones and Flavonols	28608-75-5	39640	37070	29500	311200	317000	315700	0.112523	-3.15171	0.00160116	1	1.75894
Com_350_neg	Chicoric acid	C22H18O12	474.371	5.57	Organic Acid And Its Derivatives	70831-56-0	73570	62900	54370	94890	95720	99040	0.658864	-0.601947	0.0372293	1	0.848093
Com_351_neg	3-Phenylpropanoic acid	C9H10O2	150.174	0.7	Cinnamic acids and derivatives	501-52-0	262600	264600	163200	245000	253500	256700	0.914195	-0.129426	0.551447	0.666667	0.438147
Com_352_neg	N-Acetyl-L-glutamic acid	C7H11NO5	189.166	1.81	Amino Acid And Derivatives	1188-37-0	67110	56580	62980	57240	66560	57800	1.02792	0.0397259	0.713397	0.555556	0.0805874
Com_353_neg	Cyclic AMP	C10H12N5O6P	329.206	1.75	Nucleotide And Its Derivates	60-92-4	1175000	1971000	1710000	574000	240500	1742000	1.89947	0.925598	0.240626	0.777778	1.03553
Com_354_neg	Pseudouridine	C9H12N2O6	244.07	1.87	Nucleotide And Its Derivates	1445-07-4	109500	132300	132900	101600	70690	165000	1.11091	0.151746	0.582093	0.666667	0.44886
Com_355_neg	Caffeic acid O-glucoside	C15H18O9	342	5.38	Cinnamic acids and derivatives		994400	1040000	1035000	817100	752500	743000	1.32725	0.408441	0.00393817	1	0.651171
Com_356_neg	N-[(Tert-butoxy)carbonyl]-L-tryptophan	C16H20N2O4	304.341	18.31	Amino Acid And Derivatives	13139-14-5	7735	7183	6702	6515	7360	7274	1.02227	0.0317771	0.720519	0.444444	0.113757
Com_357_neg	Indole-5-carboxylic acid	C9H7NO2	161.048	0.69	Indoles and derivatives	1670-81-1	2535000	2400000	2292000	1827000	2321000	2206000	1.13739	0.185732	0.201112	0.888889	0.488901
Com_358_neg	Deoxycytidine	C9H13N3O4	227.091	1.81	Nucleotide And Its Derivates	951-77-9	3857	3301	2645	1042	739	1040	3.47501	1.79702	0.00141371	1	1.57256
Com_359_neg	Kaempferol 3-O-robinobioside	C27H30O15	594.159	6.55	Flavones and Flavonols	17297-56-2	6480000	5871000	7044000	7502000	8544000	8897000	0.777573	-0.36295	0.0268047	1	0.570264
Com_36_neg	Sinapic acid-O-glucoside			5.9	Phenols And Its Derivatives		27300	24260	42040	163500	290900	302500	0.123662	-3.01552	0.00148432	1	1.7189
Com_360_neg	Apocynin	C9H10O3	166.17	7.04	Ketones	498-02-2	1833	1984	1931	5317	6246	3775	0.374756	-1.41598	0.0209375	1	1.56094
Com_361_neg	Sodium Danshensu	C9H9NaO5	220.15	4.44	Phenylpropanoids and polyketides	67920-52-9	6774	7704	9492	3522	6588	4400	1.65196	0.724182	0.0836056	1	0.952957
Com_362_neg	1-O-beta-D-Glucopyranosyl sinapate	C17H22O10	386.1	5.88	Phenols And Its Derivatives		181300	128500	177900	62640	70460	65830	2.45162	1.29373	0.0103006	1	1.46472
Com_363_neg	Luteolin O-hexosyl-O-hexosyl-O-hexoside		772.1	5.52	Anthocyanins		115400	124500	93840	101700	134800	137000	0.893548	-0.162384	0.438905	0.777778	0.25199
Com_364_neg	Uridine 5'-diphospho-D-glucose	C15H24N2O17P2	566.1	0.95	Nucleotide And Its Derivates	133-89-1	20540000	18880000	18090000	33380000	43650000	26380000	0.556136	-0.846491	0.052268	1	1.12998
Com_365_neg	Gallic acid O-Hexoside		332	4.13	Benzoic acids and derivatives		7980	2963	5007	49210	45940	19420	0.139216	-2.8446	0.00892574	1	1.6329
Com_366_neg	Coniferylaldehyde	C10H10O3	178.063	7.29	Phenols And Its Derivatives	20649-42-7	12020	8621	3712	7957	2680	2813	1.81063	0.856493	0.281726	0.888889	0.814056
Com_367_neg	Vitamin B1	C12H17ClN4OS	300.808	0.82	Vitamins	59-43-8	6383	2999	2820	2023	5263	6604	0.878474	-0.186929	0.854454	0.555556	0.190451
Com_368_neg	2-Aminoethanesulfonic acid	C2H7NO3S	125.015	1.04	Organic Acid And Its Derivatives	107-35-7	2210000	2335000	2263000	1291000	1767000	1819000	1.39594	0.481237	0.0851768	1	0.822206
Com_369_neg	Isoorientin	C21H20O11	448.38	6.174	Flavones and Flavonols	4261-42-1	86960	93790	75590	713000	684900	739500	0.119931	-3.05973	0.000264232	1	1.76536
Com_37_neg	Polyphyllin Vii	C51H84O22	1049.2	1	Saponin	68124-04-9	205500	307700	289100	137900	167900	180900	1.64845	0.721109	0.038095	1	1.03522
Com_370_neg	i-Inositol	C6H12O6	180.16	0.85	Alcohols and polyols	87-89-8	536600	547300	545600	270700	309600	299400	1.85234	0.889346	0.00358383	1	1.73469
Com_371_neg	Ethylparaben	C9H10O3	166.17	8.703	Benzene and substituted derivatives	120-47-8	3690	3409	4332	4364	4201	7416	0.715287	-0.483406	0.23306	0.888889	0.909962
Com_372_neg	Benzoic Acid	C7H6O2	122.12	7.497	Benzoic acids and derivatives	65-85-0	21610	11160	10960	14280	17110	21660	0.824317	-0.278729	0.427664	0.777778	0.4262
Com_373_neg	Protocatechuic acid	C7H6O4	154.12	4.571	Phenols And Its Derivatives	99-50-3	11890	7847	6419	4951	3988	4715	1.91563	0.937818	0.0623519	1	0.994352
Com_374_neg	GMP	C10H14N5O8P	363.221	0.94	Nucleotide And Its Derivates	85-32-5	1499000	1575000	1467000	1458000	1390000	1720000	0.994089	-0.00855261	0.977259	0.666667	0.0786878
Com_375_neg	Guanidinoethyl Sulfonate	C3H9N3O3S	167.187	1.03	Organic Acid And Its Derivatives	543-18-0	223500	288800	205300	165000	219900	214000	1.1982	0.260865	0.265534	0.777778	0.499922
Com_376_neg	D-Xylulose	C5H10O5	150.13	1.01	Carbohydrates And Its Derivatives	551-84-8	331700	296300	302000	87060	130100	113600	2.81171	1.49145	0.00816901	1	1.72049
Com_377_neg	Oxobutanedioic acid	C4H4O5	132.07	0.69	Organic Acid And Its Derivatives	328-42-7	1935000	1827000	1722000	1804000	1878000	1581000	1.04199	0.0593432	0.534724	0.666667	0.264014
Com_378_neg	Heptamethoxyflavone	C22H24O9	432.42	7.08	Flavonoids		8747000	8668000	8281000	5040000	5820000	6323000	1.49543	0.580562	0.0202005	1	0.97194
Com_379_neg	GDP-alpha-D-glucose	C16H25N5O16P2	637.34	1.02	Nucleotide And Its Derivates	5750-57-2	37890	28650	44170	41130	58480	47290	0.753642	-0.408049	0.154985	0.888889	1.10445
Com_38_neg	Trans,Trans-Muconic Acid	C6H6O4	142.109	0.99	Fatty Acyls	3588-17-8	3634	8553	4103	5548	5593	7609	0.8688	-0.202904	0.533242	0.666667	0.533306
Com_380_neg	L-Fucose	C6H12O5	164.069	0.95	Carbohydrates And Its Derivatives	2438-80-4	46460	35580	60640	30130	27690	21180	1.80608	0.852859	0.042727	1	1.28296
Com_381_neg	L-Proline	C5H9NO2	115.131	0.94	Amino Acid And Derivatives	147-85-3	4741000	4801000	3993000	5387000	5480000	6379000	0.78482	-0.349567	0.0392584	1	1.0989
Com_382_neg	Ala-Gln	C8H15N3O4	217.22	0.85	Amino Acid And Derivatives	39537-23-0	79350	74560	106100	41280	33390	42080	2.22707	1.15514	0.00563886	1	1.31803
Com_383_neg	Quinolinic acid	C7H5NO4	167.12	1.551	Organoheterocyclic compounds	89-00-9	1222	674	1405	1610	1229	865	0.891199	-0.166181	0.675342	0.666667	0.301809
Com_384_neg	Vitamin C	C6H8O6	176.12	1.03	Vitamins	50-81-7	240200	315200	236400	139100	170000	155300	1.705	0.769768	0.0133346	1	1.32019
Com_385_neg	2,6-Dihydroxypurine	C5H4N4O2	152.11	1.714	Nucleotide And Its Derivates	69-89-6	4769	5297	15420	7252	16870	16610	0.6257	-0.676458	0.308907	0.888889	0.810945
Com_387_neg	Tiliroside	C30H26O13	594.52	7.879	Flavones and Flavonols	20316-62-5	47350	64330	47490	25510	23400	56370	1.51187	0.596337	0.21794	0.777778	0.76618
Com_389_neg	Vincetoxicoside B	C21H20O11	448.383	6.97	Flavonoids	22007-72-3	25660	23160	28350	22440	18240	22690	1.21777	0.28424	0.0994382	1	0.363368
Com_39_neg	Theobromine-d6	C7H2D6N4O2	186.201	0.94	Purines and purine derivatives	117490-40-1	5521	8021	13030	9694	7906	7785	1.04676	0.0659306	0.969016	0.555556	0.0294547
Com_390_neg	4-Hydroxy-2-Oxoglutaric Acid	C5H6O6	162.098	0.7	Organic Acid And Its Derivatives	1187-99-1	3912000	3857000	3732000	3230000	2961000	3295000	1.21242	0.277888	0.0160417	1	0.833674
Com_391_neg	gamma,gamma-Dimethylallyl pyrophosphate	C5H12O7P2	246.092	0.95	Prenol lipids	358-72-5	33330000	32270000	35410000	14460000	14060000	19880000	2.08698	1.06142	0.0168559	1	1.40207
Com_392_neg	beta-D-Lactose	C12H22O11	342.297	1	Carbohydrates And Its Derivatives	5965-66-2	4107000	3319000	4067000	4040000	4430000	4415000	0.891967	-0.164937	0.225363	0.777778	0.991262
Com_393_neg	beta-Hydroxyisobutyrate	C4H8O3	104.104	2.4	Organic Acid And Its Derivatives	2068-83-9	20950	21420	23830	18100	17400	17600	1.2467	0.318119	0.023913	1	0.540311
Com_394_neg	Neoeriocitrin	C27H32O15	596.542	6.38	Flavanones	13241-32-2	37860	35000	35770	37670	39600	41130	0.917483	-0.124246	0.068075	0.888889	0.172447
Com_395_neg	4-Hydroxy-3-methoxyphenylglycol sulfate potassium salt	C9H11KO7S	302.343	0.92	Benzene and substituted derivatives	71324-20-4	94150	79750	76190	39280	46760	36060	2.04824	1.03438	0.00220817	1	1.50704
Com_396_neg	1-Methylguanine	C6H7N5O	165.153	4.09	Purines and purine derivatives	938-85-2	2910	1670	1701	2594	3296	2613	0.73868	-0.436978	0.202642	0.777778	0.599736
Com_397_neg	L-Threonine	C4H9NO3	119.119	0.888	Amino Acid And Derivatives	72-19-5	414800	441600	449300	267500	275000	290400	1.56766	0.648608	0.000193955	1	1.72698
Com_399_neg	L-Asparagine	C4H8N2O3	132.12	0.843	Amino Acid And Derivatives	70-47-3	15750000	16020000	15010000	19330000	17330000	19850000	0.827818	-0.272614	0.0293288	1	0.811561
Com_4_neg	Choline bitartrate	C9H19NO7	253.25	0.97	Amines	87-67-2	295100	289700	349700	257300	310100	291900	1.08751	0.121033	0.364285	0.666667	0.456205
Com_40_neg	Ajugol	C15H24O9	348.346	0.93	Terpenoids	52949-83-4	17000	19660	10750	17270	13540	10390	1.15073	0.202547	0.607839	0.666667	0.328248
Com_400_neg	L-Glutamine	C5H10N2O3	146.14	0.868	Amino Acid And Derivatives	56-85-9	7116000	8407000	8182000	7219000	7138000	7065000	1.10657	0.146098	0.194688	0.777778	1.20697
Com_401_neg	D-Ribulose 1,5-bisphosphate	C5H12O11P2	310.09	10.95	Carbohydrates And Its Derivatives	14689-84-0	47900	47000	50760	31780	30780	31900	1.54203	0.624829	0.000550566	1	0.657321
Com_402_neg	D-Ribose 5-phophate	C5H11O8P	230.11	0.89	Organic Acid And Its Derivatives	207671-46-3	1002000	1280000	1075000	1082000	1320000	1141000	0.947502	-0.0777989	0.586298	0.777778	0.270116
Com_403_neg	D-Xylulose 5-phosphate	C5H11O8P	230.11	0.9	Pentose phosphates	4212-65-1	954500	895200	951700	978800	1085000	936500	0.933707	-0.0989588	0.263054	0.777778	0.276156
Com_404_neg	L-Cysteinesulfinic acid	C3H7NO4S	153.16	0.88	Organic Acid And Its Derivatives	1115-65-7	5138	3117	6145	3666	5361	5937	0.96231	-0.0554271	0.832913	0.555556	0.118197
Com_405_neg	Glutaric Acid	C5H8O4	132.115	0.7	Organic Acid And Its Derivatives	110-94-1	1620000	2060000	1718000	1691000	1634000	1712000	1.07167	0.0998602	0.470414	0.666667	0.362976
Com_406_neg	Linolelaidic Acid (C18:2N6T)	C18H32O2	280.445	15.16	Fatty Acyls	506-21-8	642000	787800	582700	775700	551600	912400	0.898558	-0.154317	0.622525	0.555556	0.220782
Com_407_neg	Lysopa 16:0	C19H39O7P	410.48	12.54	Phospholipid		2997	5601	1762	3587	2071	2937	1.20535	0.269454	0.80289	0.555556	0.163407
Com_408_neg	3-Aminosalicylic Acid	C7H7NO3	153.135	4.57	Organic Acid And Its Derivatives	570-23-0	2818	1741	2387	2044	2483	2243	1.026	0.0370266	0.954887	0.555556	0.0418159
Com_409_neg	Fumaric Acid	C4H4O4	116.072	1.11	Tca Cycle	110-17-8	7514000	7726000	7511000	6360000	6491000	6662000	1.16594	0.221494	0.00121473	1	0.683437
Com_41_neg	Rosavin	C20H28O10	428.43	6.92	Fatty Acyls	84954-92-7	18870	19480	14780	8178	8667	6117	2.31382	1.21028	0.00424644	1	1.0936
Com_410_neg	Abscisic Acid	C15H20O4	264.32	8.13	Phytohormones	21293-29-8	45850	43310	44830	32730	38480	28810	1.33963	0.421837	0.0651237	1	0.674024
Com_411_neg	5-Hydroxymethyluracil	C5H6N2O3	142.113	0.96	Pyrimidines and pyrimidine derivatives	4433-40-3	50850	48160	55490	43110	39380	49190	1.1733	0.230571	0.113751	0.888889	0.957885
Com_412_neg	alpha-Ketoglutaric acid	C5H6O5	146.098	0.87	Tca Cycle	328-50-7	1132000	1255000	1071000	1140000	1032000	1091000	1.05976	0.0837389	0.368768	0.666667	0.480008
Com_413_neg	3-Methyl-2-Oxobutanoic Acid	C5H8O3	116.115	1.05	Organic Acid And Its Derivatives	759-05-7	13500	12410	10680	14960	20640	19670	0.662023	-0.595047	0.034313	1	1.28721
Com_414_neg	Rutin	C27H30O16	610.518	6.451	Flavones and Flavonols	153-18-4	327100	245900	271000	289500	351400	341200	0.859383	-0.218627	0.214263	0.888889	0.370086
Com_415_neg	Rhoifolin	C27H30O14	578.52	6.94	Flavonoids	17306-46-6	1684000	1669000	1667000	1644000	1560000	1687000	1.02637	0.0375579	0.367937	0.666667	0.0646234
Com_416_neg	Vitexin	C21H20O10	432.38	6.559	Flavones and Flavonols	3681-93-4	1320000	1227000	1357000	1288000	1467000	1567000	0.903286	-0.146746	0.223362	0.777778	0.267832
Com_417_neg	Isorhoifolin	C27H30O14	578.52	6.84	Flavonoids	552-57-8	2023000	2176000	2378000	1738000	2035000	2126000	1.11493	0.156959	0.230062	0.777778	0.303522
Com_418_neg	Luteolin 7-O-glucoside	C21H20O11	448.38	6.664	Flavonoids	1268798	275800	289700	314600	94470	109100	110300	2.80403	1.4875	0.000124878	1	1.64322
Com_419_neg	Citramalate	C5H8O5	148	2.04	Organic Acid And Its Derivatives	2306-22-1	688700	606900	647200	408800	434100	496800	1.45018	0.536227	0.00868569	1	0.785199
Com_42_neg	Echinocystic acid	C30H48O4	472.7	13	Terpenoids	510-30-5	1106	1514	1507	2659	1427	1547	0.732647	-0.44881	0.291898	0.777778	0.674702
Com_420_neg	UDP	C9H14N2O12P2	404.16	0.7	Nucleotide And Its Derivates	58-98-0	5193000	4948000	3600000	4122000	4227000	4172000	1.09744	0.134137	0.557094	0.666667	0.274274
Com_421_neg	12,13-EODE	C18H32O3	296	12.67	Fatty Acyls		179200	135500	117500	92670	52460	100200	1.76171	0.816975	0.0824299	1	0.892342
Com_422_neg	13-HPODE	C18H32O4	312.1	11.45	Fatty Acyls	33964-75-9	46090	53010	47220	31050	27650	39370	1.492	0.577243	0.043429	1	1.07463
Com_423_neg	9-HpOTrE	C18H30O4	310.1	10.92	Fatty Acyls	111004-08-1	297900	363700	303800	160400	148900	173600	1.99917	0.999402	0.00144365	1	1.20489
Com_424_neg	Gluconolactone	C6H10O6	178.14	1.02	Carbohydrates And Its Derivatives	90-80-2	43330	44650	40640	32210	24450	24060	1.59341	0.672117	0.0295167	1	1.3064
Com_425_neg	DL-Panthenol	C9H19NO4	205.25	4.647	Fatty Acyls	16485-10-2	5245	4021	2323	14550	43210	4332	0.186642	-2.42165	0.171752	0.888889	1.19247
Com_426_neg	Ethylvanillin	C9H10O3	166.17	8.701	Carbonyl compounds	121-32-4	2762	2692	3908	3792	2939	2934	0.96865	-0.045953	0.80397	0.666667	0.199926
Com_427_neg	Pyridoxine 5'-phosphate	C8H12NO6P	249.04	0.89	Vitamins	447-05-2	322600	247400	323400	338400	168100	278700	1.1378	0.186246	0.530492	0.555556	0.583491
Com_428_neg	Gingerglycolipid B	C33H58O14	678.805	12.02	Glycerolipids	88168-90-5	12740	15680	12260	9486	30720	23460	0.63896	-0.646203	0.438612	0.666667	0.666619
Com_429_neg	Rutin hydrate	C27H30O16.xH2O	610.52	6.36	Flavonoids	207671-50-9	188300	152600	187500	186400	192100	232700	0.864529	-0.210014	0.212894	0.777778	0.372631
Com_43_neg	Lawsone	C10H6O3	174.15	7.96	Benzene and substituted derivatives	83-72-7	8909	15170	12390	24130	36150	13300	0.495637	-1.01264	0.143232	0.888889	0.997683
Com_430_neg	Vanillyl Alcohol	C8H10O3	154.16	5.27	Benzene and substituted derivatives	498-00-0	1989	1019	1755	4117	4378	4679	0.361545	-1.46775	0.0323924	1	1.37342
Com_431_neg	L-Rhamnose monohydrate	C6H14O6	182.17	0.98	Carbohydrates And Its Derivatives	6155-35-7	21150	27650	42270	13960	10620	15340	2.28131	1.18986	0.0386125	1	1.37914
Com_432_neg	Licochalcone A	C21H22O4	338.4	11.087	Chalcones and dihydrochalcones	58749-22-7	1531	1403	1328	2307	4492	241	0.605398	-0.724045	0.96465	0.666667	0.307168
Com_433_neg	Anacardic Acid	C22H36O3	348.52	17.12	Benzene and substituted derivatives	16611-84-0	4533	3257	4097	2180	3964	2313	1.40558	0.491167	0.183203	0.888889	1.06805
Com_434_neg	6-Hydroxycoumarin	C9H6O3	162.142	6.486	Coumarins and derivatives	6093-68-1	57980	45400	96780	42840	94000	69040	0.972217	-0.04065	0.931699	0.444444	0.0647938
Com_435_neg	Artemisic acid	C15H22O2	234.334	13.19	Terpenoids	80286-58-4	1550000	1922000	1580000	1498000	1833000	1509000	1.0438	0.0618476	0.67886	0.777778	0.355063
Com_436_neg	L(+)-Arabinose	C5H10O5	150.13	0.94	Carbohydrates And Its Derivatives	87-72-9	30820	11810	24130	9148	5954	10730	2.58439	1.36982	0.0676103	1	1.20027
Com_437_neg	N alpha-Acetyl-L-glutamine	C7H12N2O4	188.08	7.4	Amino Acid And Derivatives	2490-97-3	1505000	1418000	1380000	1328000	993500	1315000	1.18328	0.242792	0.199156	1	0.692211
Com_438_neg	4-Methoxycinnamic acid	C10H10O3	178	8.56	Cinnamic acids and derivatives	830-09-1	76770	73170	73030	94630	125600	120200	0.654966	-0.610509	0.0380624	1	0.877214
Com_439_neg	Polydatin	C20H22O8	390.38	6.543	Phenylpropanoids and polyketides	65914-17-2	29930	46100	37370	25060	20920	32480	1.44532	0.531391	0.107353	0.888889	0.51803
Com_44_neg	Methyl 4-hydroxycinnamate	C10H10O3	178.18	8.76	Phenylpropanoids	19367-38-5	675800	583500	601600	771800	979700	1080000	0.657213	-0.605566	0.0374547	1	0.861418
Com_440_neg	Gastrodin	C13H18O7	286.28	3.944	Phenols And Its Derivatives	62499-27-8	20690	21720	16970	7349	6887	7627	2.716	1.44149	0.00223287	1	1.37237
Com_441_neg	Diosmetin	C16H12O6	300.26	8.911	Flavones and Flavonols	520-34-3	4418000	4343000	3945000	4767000	5137000	5336000	0.833727	-0.262353	0.0198614	1	0.433256
Com_442_neg	Geniposidic acid	C16H22O10	374.34	4.615	Terpenoids	27741-01-1	5008	8021	9109	8988	7199	7533	0.933305	-0.0995791	0.661766	0.555556	0.348711
Com_443_neg	Salidroside	C14H20O7	300.304	5.089	Glycosides	10338-51-9	210900	214000	246600	32990	35070	35250	6.49985	2.70041	0.000117672	1	1.75928
Com_444_neg	Guanosine	C10H13N5O5	283.24	2.772	Nucleotide And Its Derivates	118-00-3	2072	1834	2352	2743	1574	5596	0.631292	-0.66362	0.463246	0.666667	0.382654
Com_445_neg	Poncirin	C28H34O14	594.561	8.049	Flavanones	14941-08-3	295700	321200	227700	152800	173900	297700	1.35266	0.435798	0.240412	0.777778	0.74874
Com_446_neg	Kaempferitrin	C27H30O14	578.519	6.641	Flavones and Flavonols	482-38-2	4603	4268	6125	3834	1240	6484	1.29746	0.375686	0.452267	0.666667	0.44274
Com_447_neg	Tectorigenin	C16H12O6	300.263	8.849	Isoflavonoids	548-77-6	5428	6331	2689	6890	6429	6851	0.716311	-0.481341	0.271043	1	0.480244
Com_448_neg	Scutellarein	C15H10O6	286.236	7.635	Flavones and Flavonols	529-53-3	11970	18980	11200	14770	9833	20030	0.944369	-0.0825781	0.874589	0.555556	0.214385
Com_449_neg	Astragalin	C21H20O11	448.38	7.24	Flavones and Flavonols	480-10-4	206500000	219000000	221500000	191500000	201000000	205800000	1.0814	0.112897	0.0615532	1	0.411398
Com_45_neg	Ureidoisobutyric acid	C5H10N2O3	146.069	0.86	Organic Acid And Its Derivatives	2905-86-4	25880	29630	25880	23980	26020	16740	1.21951	0.2863	0.2508	0.777778	0.979387
Com_450_neg	(-)-Syringaresnol-4-O-beta-D-apiofuranosyl-(1→2)-beta-D-glucopyran	C33H44O17	712.692	1.01	Glycosides	136997-64-3	1613	399	1212	787	389	2123	0.977266	-0.033177	0.930152	0.555556	0.128653
Com_451_neg	D-Xylonic acid	C5H10O6	166.048	0.9	Organic Acid And Its Derivatives	526-91-0	21920000	22170000	20790000	15930000	14790000	15070000	1.4169	0.502741	0.000330681	1	1.19759
Com_452_neg	Pantetheine	C11H22N2O4S	278.13	5.84	Vitamins	496-65-1	442700	405000	416900	421000	470200	444600	0.946699	-0.0790229	0.260195	0.888889	0.106068
Com_453_neg	4,5-DCQA Isochlorogenic acid C	C25H24O12	516.458	6.93	Phenols And Its Derivatives	32451-88-0	19580	38260	36930	20370	34110	27360	1.15799	0.211624	0.663332	0.666667	0.29152
Com_454_neg	2-O-cinnamoyl-1-O-galloyl-beta-D-glucose	C22H22O11	462.41	7.41	Glycosides	791836-69-6	4474	9810	5383	2168	4889	480	2.60939	1.38371	0.19263	0.888889	1.17682
Com_455_neg	Chrysoeriol O-acetylhexoside		504.1	4.81	Flavonoids		3482000	2756000	3106000	1696000	2033000	1682000	1.72685	0.788145	0.00407572	1	1.23999
Com_456_neg	Mandelic acid	C8H8O3	152.047	4.91	Benzene and substituted derivatives	17199-29-0	126100	100500	149800	39990	35410	77120	2.46787	1.30327	0.0408413	1	1.43976
Com_457_neg	D-Erythrose 4-phosphate	C4H9O7P	200.084	1.08	Carbohydrates And Its Derivatives	585-18-2	1634000	1745000	1502000	1782000	1785000	1485000	0.966152	-0.0496779	0.687608	0.666667	0.202839
Com_458_neg	D-Fructose 1,6-bisphosphate	C6H14O12P2	340.116	0.88	Sugar Acids And Its Derivatives	488-69-7	1152000	1173000	1001000	893200	915200	897300	1.22926	0.297786	0.0525499	1	0.655489
Com_459_neg	Guanosine 5'-triphosphate	C10H16N5O14P3	523.18	0.9	Nucleotide And Its Derivates	31413	21470	33250	34310	31080	33690	27080	0.969298	-0.0449882	0.787739	0.555556	0.238881
Com_46_neg	Procyanidin B2	C30H26O12	578.529	5.16	Anthocyanins	29106-49-8	9952	19340	11440	807	1872	2290	8.19722	3.03514	0.00770424	1	1.61717
Com_460_neg	Lactic acid	C3H6O3	90.078	1.48	Organic Acid And Its Derivatives	50-21-5	97650	108900	80000	95760	812600	106700	0.282299	-1.82471	0.388893	0.666667	0.836678
Com_461_neg	6-Phosphogluconic acid	C6H13O10P	276.135	0.91	Carbohydrates And Its Derivatives	921-62-0	266700	335200	294100	276500	333200	291800	0.993899	-0.00882876	0.935804	0.555556	0.0246342
Com_463_neg	D-Arabinose 5-phosphate	C5H11O8P	230.11	0.9	Pentose phosphates	13137-52-5	1041000	1073000	1056000	1015000	1309000	1045000	0.940932	-0.0878376	0.569321	0.555556	0.20393
Com_464_neg	dUMP	C9H13N2O8P	308.182	0.92	Nucleotide And Its Derivates	964-26-1	145000	160400	126200	156500	101900	96790	1.21512	0.281104	0.296503	0.777778	0.886847
Com_465_neg	Deoxyribose 5-Phosphate	C5H11O7P	235.084	0.82	Pentose phosphates	102916-66-5	10700	6838	15900	6112	7608	11850	1.3077	0.387036	0.471386	0.666667	0.453327
Com_466_neg	Licoagroside D	C22H24O10	448.426	11.44	Alcohols and polyols	464196-55-2	1284	3227	3591	1640	1286	781	2.18559	1.12803	0.145503	0.777778	1.17235
Com_468_neg	Olivetol	C11H16O2	180.24	9.98	Phenols And Its Derivatives	500-66-3	9398	9280	10040	10860	15140	9124	0.817618	-0.290502	0.350116	0.666667	0.893172
Com_469_neg	D-Galactonic acid	C6H12O7	196.155	0.92	Organic Acid And Its Derivatives	13382-27-9	1068000	1050000	1167000	945900	728700	1050000	1.20568	0.269849	0.204393	0.944444	0.611952
Com_47_neg	Adenylosuccinic acid	C14H18N5O11P	463.293	0.91	Organic Acid And Its Derivatives	19046-78-7	1879	3808	5231	4418	4796	2967	0.896314	-0.157924	0.644383	0.555556	0.311799
Com_470_neg	Isovanillic acid	C8H8O4	168.15	6.1	Benzoic acids and derivatives	645-08-9	20670	23210	16520	12510	6822	7927	2.21578	1.14782	0.0273219	1	1.36978
Com_471_neg	Hydroferulic acid	C10H12O4	196.2	6.74	Phenylpropanoids and polyketides	1135-23-5	10610	21670	12360	5547	4708	13750	1.85961	0.895002	0.169627	0.777778	0.834345
Com_472_neg	Fructose	C6H12O6	180.16	0.92	Carbohydrates And Its Derivatives	57-48-7	381100	277000	349200	112300	89470	155300	2.82102	1.49621	0.00870014	1	1.51439
Com_473_neg	Galactinol	C12H22O11	342.116	0.99	Carbohydrates And Its Derivatives		36960000	32320000	32410000	35500000	47220000	37010000	0.849328	-0.235607	0.213893	0.888889	1.0155
Com_474_neg	Kaempferol 7-O-rhamnoside	C21H20O10	432.106	7.36	Flavones and Flavonols	20196-89-8	36620000	39950000	36910000	36630000	37780000	44850000	0.951534	-0.0716722	0.552335	0.666667	0.136486
Com_475_neg	Ribulose-5-phosphate	C5H11O8P	230.02	0.93	Carbohydrates And Its Derivatives		1017000	965800	987600	1090000	1187000	1132000	0.871341	-0.198691	0.0141646	1	0.83881
Com_476_neg	Morin	C15H10O7	302.043	8.05	Flavonoids	6472-38-4	5814	4055	6629	17530	3966	7922	0.560813	-0.834408	0.436312	0.666667	0.739009
Com_477_neg	D-(+)-Sucrose	C12H22O11	342.116	0.98	Carbohydrates And Its Derivatives	57-50-1	10560000	10990000	13300000	14020000	18800000	12370000	0.771188	-0.374845	0.174264	0.888889	0.90955
Com_479_neg	O-Phospho-L-serine	C3H8NO6P	185.072	1.03	Amino Acid And Derivatives	407-41-0	2690	2429	3550	3855	2706	1609	1.06108	0.0855295	0.725899	0.555556	0.372613
Com_48_neg	Butein	C15H12O5	272.069	0.95	Chalcones and dihydrochalcones	487-52-5	39180	49990	51840	89960	63320	79130	0.606729	-0.720875	0.0221302	1	1.29911
Com_480_neg	D-Glucose 1-phosphate	C6H13O9P	260.136	0.86	Carbohydrates And Its Derivatives		1696000	1841000	1651000	1067000	923300	1002000	1.73378	0.793924	0.000651178	1	1.52755
Com_481_neg	Phosphoenolpyruvic acid	C3H5O6P	168.042	1.04	Organic Acid And Its Derivatives		152400	155200	122500	157500	471400	106900	0.584534	-0.774642	0.530098	0.666667	0.450961
Com_484_neg	D-Erythronolactone	C4H6O4	118.027	4.05	Lactones	15667-21-7	58710	62590	72730	49000	57020	84920	1.01618	0.0231604	0.838091	0.666667	0.259314
Com_485_neg	L(-)-Malic acid	C4H6O5	134.022	1.08	Tca Cycle	636-61-3	175900000	166400000	170500000	137300000	142500000	152800000	1.18539	0.245363	0.0169689	1	0.667036
Com_486_neg	S-(methyl)glutathione	C11H19N3O6S	321.1	1.12	Amino Acid And Derivatives	2922-56-7	47260	33270	56650	41030	49940	34790	1.09081	0.125397	0.715721	0.555556	0.27947
Com_487_neg	3-Hydroxy-4-methoxycinnamic acid	C10H10O4	194.058	5.34	Cinnamic acids and derivatives	537-98-4	3652000	5452000	3981000	2537000	3677000	2892000	1.43696	0.523025	0.0933927	0.888889	0.586983
Com_488_neg	Dl-3,4-Dihydroxymandelic acid	C8H8O5	184.037	2.41	Phenols And Its Derivatives	775-01-9	40380	32530	29990	38000	58810	66120	0.63156	-0.663009	0.102819	0.888889	0.739229
Com_489_neg	Tricin 5-O-rutinoside		638.1	6.88	Flavonoids		6335	6368	7936	4905	5455	9180	1.05624	0.0789426	0.703245	0.666667	0.198318
Com_49_neg	N-Acetyl-Dl-serine	C5H9NO4	147.129	1.03	Amino Acid And Derivatives	97-14-3	140400	125900	120700	89820	93430	87080	1.43158	0.517612	0.00698164	1	1.16743
Com_490_neg	N-[(-)-Jasmonoyl]-(L)-Isoleucine	C18H29NO4	323.401	9.96	Phytohormones		285400	228100	230100	197100	99770	368100	1.11825	0.161238	0.588408	0.666667	0.475525
Com_491_neg	3-N-Methyl-L-histidine	C7H11N3O2	169.181	0.85	Amino Acid And Derivatives	368-16-1	31520	34490	34970	37660	41690	47650	0.795118	-0.330759	0.0615948	1	1.24766
Com_492_neg	3-Hydroxypropanoic acid	C3H6O3	90.032	1.21	Organic Acid And Its Derivatives	503-66-2	129700	47000	45950	50550	38300	23690	1.97841	0.98434	0.224459	0.777778	0.906848
Com_493_neg	1,5-Anhydro-D-glucitol	C6H12O5	164.069	1	Alcohols and polyols	154-58-5	37540	31380	46770	34360	25780	23420	1.38451	0.46938	0.1165	0.888889	0.791084
Com_494_neg	5-oxoproline	C5H7NO3	129.043	1.63	Amino Acid And Derivatives	149-87-1	12670	16150	14540	12230	20770	20060	0.817188	-0.29126	0.411876	0.666667	0.446512
Com_495_neg	Dihydrokaempferol	C15H12O6	288.063	5.75	Flavonoids	480-20-6	14530	12610	13040	3676	3160	7975	2.71285	1.43981	0.0605004	1	1.39921
Com_496_neg	4-Methylesculetin	C10H8O4	192.17	6.45	Coumarins and derivatives	529-84-0	10390	15270	23340	15070	32710	7403	0.887955	-0.171442	0.992645	0.555556	0.190354
Com_497_neg	Maltose	C12H22O11	342.3	1.01	Carbohydrates And Its Derivatives	69-79-4	954500	838400	928100	1074000	1191000	954700	0.84511	-0.242789	0.105413	1	0.963293
Com_498_neg	Xanthoxyline	C10H12O4	196.2	10.97	Carbonyl compounds	90-24-4	12000	14610	13490	16190	11010	12690	1.00526	0.00757511	0.913888	0.555556	0.0756522
Com_499_neg	Physcion 8-O-Beta-D-Monoglucoside	C22H22O10	446.404	6.64	Quinones	23451-01-6	2938	9774	3478	1067	5946	5284	1.31658	0.396797	0.619293	0.444444	0.488154
Com_5_neg	L-Hisidine	C6H9N3O2	155.15	0.76	Amino Acid And Derivatives	71-00-1	3408000	4140000	3095000	2387000	2328000	2919000	1.39416	0.479394	0.0432233	1	1.08625
Com_50_neg	Isorhamnetin-3-O-neohespeidoside	C28H32O16	624.552	6.79	Flavonoids	55033-90-4	83170	128300	108600	50880	61360	78330	1.67954	0.748066	0.0432471	1	0.84546
Com_500_neg	Lumichrome	C12H10N4O2	242.233	5.93	Alkaloids and derivatives	1086-80-2	7438	9122	8777	3521	4097	7470	1.67928	0.747844	0.122746	0.888889	1.00774
Com_501_neg	Guanidineacetic acid	C3H7N3O2	117.054	1.13	Amino Acid And Derivatives	352-97-6	29510	30390	21910	22190	29130	20380	1.141	0.190304	0.42477	0.777778	0.478273
Com_502_neg	4'-Hydroxypropiophenone	C9H10O2	150.175	7.9	Ketones	70-70-2	23570	19480	13120	10140	11400	12410	1.65449	0.726388	0.0968664	1	1.34196
Com_503_neg	Nerolidol	C15H26O	222.37	10.74	Terpenoids	7212-44-4	340400	353900	320300	301100	300900	317100	1.10391	0.142617	0.0560114	1	1.37582
Com_504_neg	Ferulic acid methyl ester	C11H12O4	208.21	8.84	Cinnamic acids and derivatives	149567	41080	37450	45940	74510	107300	105500	0.433225	-1.20681	0.00893583	1	1.49417
Com_505_neg	Bisdemethoxycurcumin	C19H16O4	308.328	6.53	Phenylpropanoids and polyketides	33171-05-0	32990	32950	37340	23610	19220	35260	1.32258	0.403351	0.219629	0.777778	0.459274
Com_506_neg	Isomucronulatol-7-O-glucoside	C23H28O10	464.469	6.53	Flavonoids	94367-43-8	392000	339100	464800	219500	254800	237400	1.68034	0.748756	0.016609	1	0.941773
Com_507_neg	Sebacic acid	C10H18O4	202.248	8.111	Organic Acid And Its Derivatives	111-20-6	118800	92120	97780	106100	104100	104800	0.98	-0.0291463	0.765964	0.666667	0.123338
Com_508_neg	3,4-Dihydroxyphenylacetic acid	C8H8O4	168.15	4.949	Benzoic acids and derivatives	102-32-9	83520	88900	80600	61340	72290	72940	1.22486	0.292621	0.0482734	1	0.500833
Com_51_neg	LysoPE 16:0 (2n isomer)	C21H44NO7P	453.3	12.5	Phospholipid		3812000	3608000	3830000	3316000	3938000	3735000	1.02375	0.0338649	0.673972	0.555556	0.0716973
Com_510_neg	Chrysophanol 8-O-glucoside	C21H20O9	416.384	5.71	Quinones	13241-28-6	1308	1894	2298	2388	1595	1964	0.924836	-0.11273	0.678474	0.666667	0.263953
Com_511_neg	2-Methylpentanedioic acid	C6H10O4	146.14	5.012	Organic Acid And Its Derivatives	617-62-9	97540	63210	64160	56450	108100	69790	0.959759	-0.0592554	0.923152	0.555556	0.0799868
Com_512_neg	Swertiamarin	C16H22O10	374.34	5.578	Terpenoids	17388-39-5	1641	1047	2069	4609	1724	2449	0.541676	-0.884498	0.189664	0.888889	0.828391
Com_513_neg	Isoquercitrin	C21H20O12	464.38	6.596	Flavones and Flavonols	482-35-9	1179000	1366000	1470000	881300	878900	1074000	1.41663	0.502458	0.0198522	1	0.818139
Com_514_neg	Dulcitol	C6H14O6	182.17	0.897	Carbohydrates And Its Derivatives	608-66-2	43550	40810	56060	29220	38500	38500	1.32197	0.402693	0.106244	1	1.23498
Com_515_neg	Quinic acid	C7H12O6	192.17	0.998	Alcohols and polyols	77-95-2	273000	273200	273000	318100	241800	235000	1.03057	0.0434423	0.720773	0.666667	0.221159
Com_516_neg	Astragalus polyphenols	C20H22O9	406.38	6.588	Glycosides	82373-94-2	308700	336100	330700	113500	100300	109200	3.02012	1.59461	3.66305e-05	1	1.52074
Com_517_pos	L-Alanyl-L-leucine	C9H18N2O3	202.251	4.45	Amino Acid And Derivatives	3303-34-2	180600	181700	187900	103000	90340	134200	1.67979	0.748285	0.0432597	1	1.58212
Com_518_pos	L-Saccharopine	C11H20N2O6	276.286	1.03	Amino Acid And Derivatives	997-68-2	541100	517400	540200	356000	370900	446900	1.36199	0.445713	0.0413171	1	1.40092
Com_519_pos	L-Methionine sulfone	C5H11NO4S	181.21	1.84	Amino Acid And Derivatives	7314-32-1	39130000	41290000	33590000	13740000	14730000	15580000	2.5882	1.37195	0.00063122	1	1.74956
Com_520_pos	Leu-Pro	C11H21ClN2O3	264.749	9.91	Amino Acid And Derivatives	87178-63-0	17080	18140	20830	19440	22230	14830	0.992035	-0.0115365	0.98712	0.555556	0.280585
Com_521_pos	L-Cysteine-glutathione gisulfide	C13H22N4O8S2	426.466	0.96	Amino Acid And Derivatives	13081-14-6	1393000	1262000	1276000	811600	687800	790200	1.71689	0.779801	0.00193748	1	1.66311
Com_522_pos	L-Cystathionine	C7H14N2O4S	222.262	0.84	Amino Acid And Derivatives	56-88-2	73620	68020	62170	83590	96770	74390	0.800039	-0.321857	0.0830968	1	1.30576
Com_523_pos	Swainsonine	C8H15NO3	173.21	5.53	Alkaloids and derivatives	72741-87-8	258200	285900	238900	204100	134900	273900	1.27753	0.353361	0.300278	0.777778	0.990687
Com_524_pos	Sulindac	C20H17FO3S	356.411	8.3	Organic Acid And Its Derivatives	38194-50-2	1263	727	717	2823	2068	3262	0.332025	-1.59064	0.0103647	1	1.29907
Com_525_pos	Threonyl carbamoyl adenosine	C15H20N6O8	412.35	5.08	Nucleotide And Its Derivates		443600	372200	405200	285600	264900	361600	1.33867	0.420799	0.0660586	1	1.41336
Com_526_pos	Tianshic acid	C18H37NO5	347.49	0.97	Fatty Acyls		26140	16480	8241	1579	8715	12410	2.24018	1.16361	0.253592	0.777778	0.97052
Com_527_pos	Thymine	C5H6N2O2	126.113	2.5	Nucleotide And Its Derivates	65-71-4	2478	8688	3572	8320	8395	6259	0.641508	-0.640461	0.256855	0.666667	0.99178
Com_528_pos	Tetrahydroberberine	C20H21NO4	339.39	7.39	Alkaloids and derivatives	522-97-4	8316	7764	3744	7431	7787	3815	1.04156	0.0587451	0.934165	0.555556	0.18254
Com_529_pos	Thiocolchicoside	C27H33NO10S	563.62	6.84	Carbohydrates And Its Derivatives	602-41-5	4755	8021	2941	4284	950	753	2.62519	1.39242	0.145656	0.888889	1.04664
Com_53_neg	Isoacteoside	C29H36O15	624.595	6.44	Cinnamic acids and derivatives	61303-13-7	8390	3010	7267	12680	13320	21770	0.390768	-1.35561	0.0692223	1	1.1917
Com_530_pos	2,2'-Cyclouridine	C9H10N2O5	226.186	1.01	Pyrimidines and pyrimidine derivatives	3736-77-4	17800	32520	30450	17260	31510	36260	0.9499	-0.0741524	0.906013	0.555556	0.245955
Com_531_pos	TBHQ	C10H14O2	166.22	11.73	Benzene and substituted derivatives	1948-33-0	1901000	1841000	1910000	2043000	1937000	2012000	0.943258	-0.0842762	0.0458738	1	1.08529
Com_532_pos	Methyl Dihydrojasmonate	C13H22O3	226.31	11.66	Fatty Acyls	24851-98-7	101100	82510	80000	82960	74390	84150	1.09155	0.126382	0.387666	0.444444	0.459485
Com_533_pos	N', N''-DiFeruloylagamtine-N-arabinoside			8	Amines		3661	4701	1358	2016	14340	333	0.58242	-0.779869	0.817037	0.555556	0.314324
Com_534_pos	N', N''-Dicaffeoylspermidine			5.57	Amines		6719	6511	10450	8106	8915	15580	0.726358	-0.461247	0.308248	0.777778	0.63048
Com_535_pos	N', N''-Caffeoyl, feruloylputrescine			0.98	Amines		1557000	1575000	1521000	936000	832100	960300	1.7054	0.770106	0.00480219	1	1.64955
Com_536_pos	N',N'',N'''-Tri-p-cinnamoylagmatine			5.89	Amines		16790	23610	11610	15600	6526	12490	1.50248	0.58735	0.270006	0.777778	0.800062
Com_537_pos	N', N''-Dicaffeoylputrescine			1.08	Amines		12440	4784	14530	18880	3553	16440	0.816865	-0.29183	0.905983	0.666667	0.10433
Com_538_pos	N', N''-Caffeoyl, p-cinnamoylputrescine			1.32	Amines		78730	65810	165500	58850	78520	97870	1.31797	0.398321	0.550752	0.666667	0.518683
Com_539_pos	N',N'',N'''-Di-p-hydroxybenxoyl, feruloylagmatine			6.7	Amines		8494	16590	8659	9169	29210	5777	0.764177	-0.388021	0.891357	0.555556	0.154927
Com_54_neg	Purpureaside C	C35H46O20	786.737	5.91	Phenylpropanoids	108648-07-3	1815000	1817000	1649000	3221000	4374000	4567000	0.434221	-1.2035	0.0120702	1	1.29494
Com_540_pos	Putrescine	C4H12N2	88.1	0.68	Amines	110-60-1	1171000	1158000	1264000	591600	728400	658100	1.81639	0.861074	0.003674	1	1.71652
Com_541_pos	Malvidin 3-O-galactoside	C23H25O12	493	7.63	Anthocyanins		2642000	2363000	2499000	2052000	2325000	2448000	1.09949	0.136831	0.20577	0.888889	0.623019
Com_542_pos	1,5-Diaminopentane	C5H14N2	102.116	0.83	Amines	462-94-2	327800	367000	339600	156800	151000	153300	2.24333	1.16564	0.000672824	1	1.76099
Com_543_pos	Phthalic anhydride	C8H4O3	148	11.61	Organoheterocyclic compounds	85-44-9	1342000	1342000	1108000	1455000	1290000	1308000	0.935603	-0.0960312	0.416199	0.444444	0.707722
Com_544_pos	Maleic acid	C4H4O4	116.011	0.96	Organic Acid And Its Derivatives	110-16-7	33400000	35340000	33210000	24630000	23470000	26790000	1.36133	0.445017	0.00578529	1	1.64187
Com_545_pos	Phytocassane C	C20H30O3	318.1	5.19	Terpenoids		3307	8674	4725	1403	6850	3081	1.47397	0.559709	0.408795	0.777778	0.665128
Com_546_pos	C-hexosyl-tricetin O-pentoside			7.02	Flavonoids		295300	393300	230700	165900	148000	142000	2.01645	1.01182	0.0384328	1	1.54555
Com_548_pos	Chinese bittersweet alkaloid II	C18H33N3O3	339.47	6.13	Alkaloids and derivatives		164900	241100	206300	180000	398400	213300	0.773399	-0.370715	0.494802	0.666667	0.595306
Com_549_pos	Chrysoeriol 7-O-rutinoside	C28H32O15	608.545	6.94	Flavonoids		6160000	7566000	7210000	3965000	4581000	4702000	1.58031	0.660211	0.00538602	1	1.55439
Com_55_neg	Mannitol	C6H14O6	182.173	0.88	Carbohydrates And Its Derivatives	69-65-8	28780	30400	48670	26170	19020	18970	1.68095	0.74928	0.075114	1	1.35323
Com_550_pos	Chrysoeriol 5-O-hexoside	C22H22O11	462.404	7.18	Flavonoids		34560000	37650000	36110000	19440000	23950000	25050000	1.5827	0.662388	0.0194052	1	1.63769
Com_551_pos	Chrysoeriol C-hexoside	C22H22O11	462.404	6.72	Flavonoids		593800	489100	502800	10580000	11090000	11080000	0.0484183	-4.3683	0.00018441	1	1.69777
Com_552_pos	Sarcosine	C3H7NO2	89.093	0.9	Amino Acid And Derivatives	107-97-1	5254000	5682000	5347000	4216000	3593000	4051000	1.37293	0.457263	0.0102532	1	1.62159
Com_553_pos	Spermidine	C7H19N3	145.246	0.68	Amines	124-20-9	2633000	2763000	2840000	2914000	3779000	3693000	0.792991	-0.334624	0.10443	1	1.09237
Com_554_pos	S-Methyl-5'-thioadenosine	C11H15N5O3S	297.333	4.94	Nucleotide And Its Derivates		912900	898600	974800	867900	979400	960200	0.992449	-0.0109354	0.887807	0.555556	0.126019
Com_555_pos	R-Aminobutyrate	C4H9NO2	103.12	0.91	Organic Acid And Its Derivatives	3775-73-3	4630000	4579000	5032000	3629000	1995000	4719000	1.37687	0.461396	0.273898	0.777778	1.06412
Com_556_pos	Purine	C5H4N4	120.112	4.1	Purines and purine derivatives	120-73-0	375800	373500	336900	227300	230400	248700	1.53766	0.620733	0.000873056	1	1.6859
Com_557_pos	S-Adenosyl-methionine	C22H30N6O8S2	570.639	0.84	Nucleotide And Its Derivates	17176-17-9	3904000	3998000	2998000	2900000	4310000	3238000	1.04326	0.0611013	0.763848	0.555556	0.207283
Com_558_pos	Vitamin B2	C17H20N4O6	376.364	5.94	Vitamins	83-88-5	659300	589600	568600	339900	410800	478000	1.47921	0.564823	0.0391723	1	1.54919
Com_559_pos	Pro-Leu	C11H20N2O3	228.288	1.72	Amino Acid And Derivatives	52899-07-7	1106000	2164000	1243000	379900	825400	1187000	1.88647	0.915688	0.168329	0.888889	1.13816
Com_56_neg	Neohesperidin	C28H34O15	610.56	7.2	Flavanones	13241-33-3	15220	28310	18350	9422	11690	14260	1.74941	0.806865	0.0803449	1	1.20844
Com_560_pos	Nε,Nε,Nε-trimethyllysine	C9H20N2O2	188.267	0.76	Amino Acid And Derivatives	19253-88-4	2672000	2946000	3364000	2289000	2320000	2533000	1.25763	0.330709	0.0587253	1	1.14859
Com_561_pos	Linderane	C15H16O4	260.285	11.266	Terpenoids	13476-25-0	45110	46080	39440	43290	47210	39420	1.00546	0.00786272	0.938873	0.555556	0.0826112
Com_562_pos	Vaccarin	C32H38O19	726.633	5.898	Flavones and Flavonols	53452-16-7	1572	1883	1171	1981	3102	1900	0.662466	-0.594082	0.126247	1	0.616134
Com_563_pos	Nodakenin	C20H24O9	408.399	6.909	Phenylpropanoids	495-31-8	5345	3047	5477	3375	3654	7145	0.978482	-0.0313832	0.990003	0.444444	0.1352
Com_564_pos	Tulipanin	C27H31O16	611.5	6.35	Anthocyanins	58285-26-0	35940	27780	15730	12170	25260	31760	1.14829	0.199484	0.697555	0.666667	0.356192
Com_565_pos	Pelargonidin 3-O-malonylhexoside		519.1	7.23	Anthocyanins		108400	111400	124700	130800	137700	156900	0.809826	-0.304316	0.0411398	1	1.02091
Com_566_pos	Cyanidin 3-O-malonylhexoside		535.1	6.73	Anthocyanins		43700	54000	46770	46040	44710	33480	1.16292	0.217756	0.271655	0.777778	0.580614
Com_567_pos	LysoPC 20:0 (2n isomer)	C28H58NO7P	551.39	9.09	Phospholipid		138600	151100	133100	62250	55330	78860	2.15231	1.10589	0.0104419	1	1.68847
Com_568_pos	Leonurine	C14H21N3O5	311.33	10.915	Alkaloids and derivatives	24697-74-3	17630	4540	12440	13350	15140	9683	0.906662	-0.141364	0.642933	0.555556	0.374247
Com_57_neg	Salicin	C13H18O7	286.28	4.989	Carbohydrates And Its Derivatives	138-52-3	1232	2928	2177	4551	4838	3549	0.489797	-1.02974	0.0803823	1	1.16585
Com_570_pos	PolygalaxanthoneⅥ	C23H26O12	494.452	7.14	Ketones		25570	29460	37420	19760	31250	22180	1.26315	0.337027	0.248336	0.777778	0.903417
Com_571_pos	PolygalaxanthoneⅦ	C27H32O16	612.541	6.89	Ketones		2815	8600	15000	10710	8221	19120	0.6942	-0.526577	0.423017	0.666667	0.674682
Com_572_pos	PolygalaxanthoneⅣ	C27H32O15	596.542	7.84	Ketones		12800	13960	1909	5697	12400	9721	1.03059	0.0434729	0.761316	0.666667	0.214201
Com_573_pos	3-[(Carboxycarbonyl)amino]-L-alanine	C5H8N2O5	176.129	0.84	Organic Acid And Its Derivatives	5302-45-4	7256	9610	11690	10020	14050	9641	0.847083	-0.239426	0.406474	0.777778	0.475906
Com_575_pos	Kaempferol-3-gentiobioside	C27H30O16	610.525	6.28	Flavonoids	22149-35-5	473500	543400	692100	434300	208800	457100	1.55335	0.635387	0.185499	1	1.13179
Com_576_pos	Alpha-Cyperone	C15H22O	218.339	12.59	Terpenoids	473-08-5	14330	6070	9218	1893	8043	8446	1.61125	0.68818	0.349021	0.777778	0.764393
Com_577_pos	Adenosine 5'-Diphosphate	C10H15N5O10P2	427.201	1.05	Nucleotide And Its Derivates	58-64-0	2655000	2617000	2381000	3528000	4893000	4605000	0.587517	-0.767297	0.025167	1	1.15421
Com_578_pos	Aspartic Acid	C4H7NO4	133.103	0.84	Amino Acid And Derivatives	1825910	13610000	12950000	13110000	14240000	14290000	14930000	0.912793	-0.13164	0.0128941	1	1.54444
Com_579_pos	Ala-gly	C5H10N2O3	146.144	0.84	Amino Acid And Derivatives	687-69-4	31180000	33800000	33340000	26700000	27000000	27930000	1.20446	0.268385	0.00665087	1	1.65862
Com_58_neg	Shikimic Acid	C7H10O5	174.15	1.038	Alcohols and polyols	138-59-0	679400	860800	865300	439500	555400	398400	1.72648	0.787831	0.0134813	1	1.57178
Com_580_pos	Allopurinol	C5H4N4O	136.111	2.69	Nucleotide And Its Derivates	315-30-0	125200	108600	146400	213300	158300	168200	0.704335	-0.505666	0.0496023	1	1.37322
Com_581_pos	Gly-Phe	C11H14N2O3	222.24	4.88	Amino Acid And Derivatives	519077	139200	86320	127400	248200	247200	188600	0.515965	-0.954655	0.0245315	1	1.57157
Com_582_pos	Gly-Tyr	C11H14N2O4	238.24	3.09	Amino Acid And Derivatives	658-79-7	42380	34760	29050	20780	25110	30770	1.38521	0.470102	0.106421	0.888889	1.08928
Com_583_pos	glutathione disulfide	C20H32N6O12S2	612.631	1.81	Amino Acid And Derivatives	27025-41-8	6694000	7330000	7103000	4881000	6107000	6166000	1.23161	0.300543	0.0949895	1	0.891336
Com_584_pos	Histidine	C6H9N3O2	155.15	0.81	Amino Acid And Derivatives	4998-57-6	16610000	15810000	16240000	10950000	10580000	11500000	1.47321	0.558959	0.000544949	1	1.73693
Com_585_pos	Homocysteic acid	C4H9NO5S	183.18	1.83	Amino Acid And Derivatives	1001-13-4	229300	255600	220400	96740	90830	104500	2.41483	1.27192	0.000131824	1	1.73193
Com_586_pos	Homoserine	C4H9NO3	119.119	0.9	Amino Acid And Derivatives	1927-25-9	11080000	12030000	10800000	6348000	7280000	6802000	1.65981	0.731022	0.00069816	1	1.72982
Com_587_pos	Isomaltose	C12H22O11	342.297	0.9	Carbohydrates And Its Derivatives	499-40-1	180800	114800	141100	122500	105600	168700	1.10055	0.138231	0.634203	0.666667	0.36866
Com_588_pos	Tricin 5-O-hexoside	C23H24O12	492.43	7.19	Flavonoids		514300	335800	353000	192000	333800	260500	1.53008	0.613605	0.109807	1	1.20606
Com_589_pos	Tricin 4'-O-(beta-guaiacylglyceryl) ether 5-O-hexoside	C33H36O16	688.63	7.51	Flavonoids		6658	17380	3915	4470	5700	5136	1.82628	0.868906	0.443468	0.666667	0.583849
Com_59_neg	Morin Hydrate	C15H12O8	320.25	7.68	Flavones and Flavonols	6202-27-3	206	2817	940	1934	1816	1812	0.712513	-0.489011	0.393085	0.666667	0.849446
Com_590_pos	Tricin 4'-O-(syringyl alcohol) ether O-hexoside	C32H34O15	658.6	7.34	Flavonoids		8132	10530	5463	4073	5103	4095	1.81787	0.862252	0.0817996	1	1.26809
Com_591_pos	Tricetin O-hexoside			6.46	Flavonoids		630200	605500	349600	154000	586700	457800	1.32274	0.403526	0.455616	0.777778	0.62819
Com_592_pos	Benzoyleneurea	C8H6N2O2	162.15	11.68	Organoheterocyclic compounds	86-96-4	8814000	8475000	8585000	9058000	8869000	8585000	0.975935	-0.0351424	0.284913	0.833333	0.668986
Com_593_pos	6-Paradol	C17H26O3	278.39	12.85	Benzene and substituted derivatives	27113-22-0	73850	67480	67800	41490	43650	57200	1.46923	0.555059	0.0488484	1	1.28016
Com_594_pos	Muramic acid	C9H17NO7	251.234	13.38	Sugar Acids And Its Derivatives	1114-41-6	7784	5861	10110	5074	8635	4213	1.32547	0.4065	0.321262	0.777778	0.675283
Com_595_pos	N-(9H-Purin-6-ylcarbamoyl)threonine	C10H12N6O4	280.24	14.46	Nucleotide And Its Derivates		890000	552100	703200	634600	649100	671900	1.097	0.133568	0.64615	0.666667	0.398353
Com_596_pos	N',N'',N'''-Di-p-coumaroyl, p-hydroxybenxoylagmatine			12.92	Amines		74210	80970	58820	59910	70800	106700	0.901394	-0.14977	0.70163	0.444444	0.439893
Com_597_pos	C-pentosyl-luteolin-C-hexoside	C26H28O15	580.49	6.38	Flavonoids		1375	1824	5977	872	1846	3419	1.49519	0.580332	0.607286	0.444444	0.412099
Com_598_pos	N alpha-Acetyl-L-lysine	C8H16N2O3	188.224	1.03	Amino Acid And Derivatives	1946-82-3	213200000	210300000	202600000	186900000	193000000	185500000	1.10736	0.147121	0.00729632	1	1.28686
Com_599_pos	Nε-(1-Carboxymethyl)-L-lysine	C8H16N2O4	204.224	0.84	Amino Acid And Derivatives	1404817	44190	51540	35940	21930	24010	40590	1.52167	0.605654	0.130294	0.888889	1.00239
Com_6_neg	O-Acetylserine	C5H9NO4	147.13	1.056	Amino Acid And Derivatives	5147-00-2	64390	59430	68210	49080	45850	41650	1.40599	0.491585	0.00583522	1	0.852749
Com_60_neg	Myricitrin	C21H20O12	464.38	6.547	Flavones and Flavonols	17912-87-7	478900	534000	638800	316400	431400	404300	1.43364	0.519686	0.0465265	1	0.703502
Com_600_pos	N-Methyl-a-aminoisobutyric acid	C5H11NO2	117.146	1.22	Amino Acid And Derivatives	2566-34-9	46250000	47760000	40610000	23700000	26470000	27210000	1.73973	0.79886	0.00117615	1	1.70952
Com_601_pos	N-Methyl-L-arginine hydrochloride	C7H17ClN4O2	224.688	0.95	Amino Acid And Derivatives	156706-47-7	987400	1100000	1074000	1075000	1048000	1060000	0.993214	-0.00982357	0.835708	0.555556	0.111068
Com_602_pos	N-acetyl-glutamate	C7H11NO5	189.166	1.67	Amino Acid And Derivatives		151100	230700	162700	101000	324400	132900	0.975282	-0.0361085	0.832189	0.666667	0.1917
Com_603_pos	Acetylcysteine	C5H9NO3S	163.195	15.04	Amino Acid And Derivatives	616-91-1	27010	5249	12350	15420	13910	25410	0.814925	-0.295261	0.517941	0.666667	0.553126
Com_604_pos	N-Acetyl-D-phenylalanine	C11H13NO3	207.226	4.1	Amino Acid And Derivatives	10172-89-1	6218	14490	4864	3189	8170	4435	1.6191	0.695188	0.361978	0.777778	0.765788
Com_605_pos	Menaquinone	C31H40O2	444.648	14.74	Vitamins	11032-49-8	969300	612600	739800	480900	677100	644700	1.2879	0.365022	0.22601	0.777778	0.459911
Com_607_pos	Germacrone	C15H22O	218.335	13.552	Carbonyl compounds	6902-91-6	24120	38080	36460	20280	26110	36380	1.19198	0.253357	0.456232	0.777778	0.709914
Com_609_pos	Dihydrocoumarin	C9H8O2	148.159	7.158	Phenylpropanoids	119-84-6	114000	139200	121600	52100	73190	24700	2.49883	1.32125	0.0837765	1	1.35583
Com_61_neg	Naringin	C27H32O14	580.53	6.979	Flavanones	10236-47-2	53340	53600	46310	54250	50570	62390	0.916512	-0.125774	0.33849	0.777778	0.190271
Com_610_pos	Xanthosine Dihydrate	C10H12N4O6	284.225	3.928	Nucleotide And Its Derivates	146-80-5	35830	34990	40170	26180	24920	34640	1.29449	0.372389	0.106039	1	1.29285
Com_611_pos	Sissotrin	C22H22O10	446.121	6.23	Isoflavonoids	5928-26-7	18650	19820	28200	9842	4395	25780	1.66604	0.736425	0.280039	0.777778	0.988793
Com_612_pos	3,7-Di-O-methylquercetin	C17H14O7	330.074	9.02	Flavonoids	61395	102800	78170	77190	95470	126900	151000	0.691432	-0.532341	0.0995031	0.888889	1.03365
Com_613_pos	1,4-dihydro-1-Methyl-4-oxo-3-pyridinecarboxamide	C7H8N2O2	152.059	1.66	Pyridines and derivatives	769-49-3	45570	40520	42960	41650	55890	51890	0.863615	-0.21154	0.249081	0.777778	0.613577
Com_614_pos	Peonidin O-hexoside		463.123	6.8	Anthocyanins		1596000	4772000	1938000	1292000	2142000	2074000	1.50799	0.592625	0.464825	0.444444	0.605903
Com_615_pos	D-(+)-Melezitose	C18H32O16	504.44	0.998	Carbohydrates And Its Derivatives	597-12-6	25080000	27370000	20320000	23800000	25850000	28130000	0.935588	-0.0960554	0.52532	0.666667	0.559717
Com_616_pos	6-Methylcoumarin	C10H8O2	160.17	9.238	Coumarins and derivatives	92-48-8	38520	27810	37050	25790	16880	33690	1.35385	0.437068	0.238862	0.888889	1.03883
Com_617_pos	Trans-Zeatin	C10H13N5O	219.24	4.588	Phytohormones	1637-39-4	53110	69410	64260	97820	79460	90060	0.698661	-0.517336	0.0252628	1	1.10492
Com_618_pos	Ademetionine	C15H22N6O5S	398.44	0.8	Amino Acid And Derivatives	29908-03-0	76140	67440	137600	80580	90890	70070	1.16411	0.219232	0.684344	0.555556	0.387462
Com_619_pos	p-Anisaldehyde	C8H8O2	136.15	8.43	Pyridines and derivatives	123-11-5	26740	15650	19390	39020	17600	8626	0.946878	-0.0787496	0.837962	0.555556	0.384525
Com_62_neg	Glucosylvitexin	C27H30O15	594.526	6.25	Flavonoids	76135-82-5	1595000	1692000	1639000	832200	831500	877700	1.9383	0.954793	1.17941e-05	1	1.24424
Com_620_pos	N-acetylglycine	C4H7NO3	117.043	0.91	Amino Acid And Derivatives	543-24-8	617300	945900	1077000	2693000	8884000	2832000	0.183233	-2.44825	0.0410479	1	1.46147
Com_621_pos	Scopolin	C16H18O9	354.096	5.51	Phenylpropanoids	531-44-2	19420	46740	32220	8293	10430	7157	3.80139	1.92653	0.0234287	1	1.496
Com_622_pos	N-Acetylthreonine	C6H11NO4	161.069	1.73	Amino Acid And Derivatives	17093-74-2	295200	402100	336300	83450	96930	101700	3.66421	1.8735	0.000587852	1	1.72092
Com_623_pos	Decursin	C19H20O5	328.364	12.05	Coumarins and derivatives	5928-25-6	3401	1882	3116	2546	874	503	2.14096	1.09826	0.171072	0.888889	1.03951
Com_625_pos	7-methylguanine	C6H7N5O	165.065	4.11	Purines and purine derivatives	578-76-7	42980000	43470000	41910000	23860000	28160000	30200000	1.56118	0.642634	0.0211709	1	1.63192
Com_626_pos	Dehydrocostus lactone	C15H18O2	230.307	12.25	Terpenoids	477-43-0	9030	2085	3377	3080	5589	3343	1.20646	0.27078	0.94848	0.555556	0.120247
Com_627_pos	Hirsuteine	C22H26N2O3	366.46	4.86	Alkaloids and derivatives	35467-43-7	6369	5355	2375	4856	3540	6734	0.931857	-0.101819	0.758394	0.444444	0.300618
Com_628_pos	Cantharidin	C10H12O4	196.203	5.98	Terpenoids	56-25-7	3900	15760	7065	7620	6971	9374	1.11517	0.157261	0.921543	0.555556	0.181421
Com_629_pos	p-Aminocinnamic acid	C9H9NO2	163.176	4.05	Cinnamic acids and derivatives	2393-18-2	14030	10460	9638	11050	13030	12050	0.944589	-0.0822414	0.624124	0.666667	0.222438
Com_63_neg	Maltopentaose	C30H52O26	828.726	0.99	Carbohydrates And Its Derivatives	34620-76-3	21360	15820	27210	10730	12300	7779	2.08997	1.06348	0.0252271	1	1.19815
Com_631_pos	(+)-Anwulignan	C20H24O4	328.408	6.42	Lignans	107534-93-0	231900	280000	259800	273700	294900	331100	0.85773	-0.221404	0.120392	0.888889	1.07839
Com_632_pos	Asp-glu	C9H14N2O7	262.217	0.96	Amino Acid And Derivatives	1554998	1482000	1692000	1522000	1036000	1049000	1053000	1.49649	0.581587	0.00921698	1	1.673
Com_633_pos	L-Hydroxylysine	C6H14N2O3	163.195	0.9	Amino Acid And Derivatives	1190-94-9	713300	801100	767400	726800	706500	627000	1.10751	0.147318	0.14826	0.888889	0.939871
Com_634_pos	Dl-3-Hydroxynorvaline	C5H11NO3	133.146	0.85	Amino Acid And Derivatives	2280-42-4	12660000	10360000	12560000	13000000	14300000	13840000	0.864852	-0.209475	0.138198	1	1.25987
Com_635_pos	D-Homocysteine	C4H9NO2S	135.185	1.86	Amino Acid And Derivatives	454-28-4	915700	916000	766200	285100	361800	356300	2.58961	1.37274	0.000819364	1	1.73135
Com_636_pos	Deoxyadenosine	C10H13N5O3	251.242	2.78	Nucleotide And Its Derivates	958-09-8	114700	115000	112900	83300	67990	106600	1.32847	0.409769	0.146414	1	1.17238
Com_637_pos	Cys-Gly	C5H10N2O3S	178.21	15.39	Amino Acid And Derivatives	19246-18-5	1843	3688	3474	1201	2171	4490	1.14538	0.19583	0.630521	0.555556	0.480692
Com_638_pos	Cycloleucine	C6H11NO2	129.157	0.84	Amino Acid And Derivatives	52-52-8	199200000	198400000	222900000	185100000	190800000	195200000	1.0865	0.119688	0.153827	1	1.19152
Com_639_pos	beta-Caryophyllene	C15H24	204.35	9.76	Terpenoids	87-44-5	10330000	8831000	13680000	11300000	11410000	9659000	1.01458	0.0208853	0.996378	0.555556	0.168939
Com_64_neg	Ursolic Acid	C30H48O3	456.7	15.069	Terpenoids	77-52-1	4271	3823	2680	4843	3776	4344	0.831135	-0.266846	0.297724	0.777778	0.736198
Com_640_pos	2-Pyrrolidinone	C4H7NO	85.1	2.369	Organoheterocyclic compounds	616-45-5	101900	100500	96920	43880	45020	52290	2.11998	1.08405	0.00318623	1	1.74298
Com_642_pos	Lipoamide	C8H15NOS2	205.341	4.89	Organoheterocyclic compounds	940-69-2	321400	315600	285100	164600	194100	225000	1.57975	0.659696	0.0230523	1	1.571
Com_643_pos	Betaine	C5H11NO2	117.15	0.907	Alkaloids and derivatives	107-43-7	781300	947600	1342000	3355000	10110000	3608000	0.179869	-2.47498	0.030438	1	1.4701
Com_644_pos	5-Methyluridine	C10H14N2O6	258.228	1.02	Nucleotide And Its Derivates	1463-10-1	75250	80790	74170	64350	113800	63150	0.954041	-0.0678774	0.969359	0.666667	0.118413
Com_645_pos	4aR-(4aalpha,6beta,8aalpha)]-4a,5,6,7,8,8a-Hexahydro-4,8a-dimethyl-6-(1-methylethenyl)-2(1H)-naphthalenone	C15H22O	218.33	11.66	Terpene		232400	237100	216400	237600	232400	221600	0.991758	-0.0119396	0.816143	0.388889	0.0769585
Com_646_pos	Guanosine 3',5'-Cyclic Monophosphate	C10H12N5O7P	345.205	0.71	Nucleotide And Its Derivates	7665-99-8	33360	30360	51070	20290	25750	35030	1.41594	0.501757	0.198449	0.777778	0.896192
Com_647_pos	Biotin	C10H16N2O3S	244.311	9.02	Vitamins	58-85-5	430100	397300	382100	381000	384000	429400	1.01264	0.0181247	0.81705	0.666667	0.258294
Com_648_pos	Histamine	C5H9N3	111.145	1.04	Amines	51-45-6	1230000	1315000	1631000	1701000	1279000	2175000	0.810087	-0.303851	0.345018	0.777778	0.653004
Com_649_pos	N-Acetylputrescine	C6H14N2O	130.188	0.75	Amino Acid And Derivatives	18233-70-0	43100	35800	74570	69350	80160	82500	0.66148	-0.59623	0.165421	0.888889	1.05433
Com_650_pos	N-Acetyl-L-Tyrosine	C11H13NO4	223.225	5.17	Amino Acid And Derivatives	537-55-3	15490	10980	7250	9198	3042	11490	1.42099	0.506892	0.405938	0.666667	0.636373
Com_651_pos	N-Acetyl-L-valine	C7H13NO3	159.183	0.96	Amino Acid And Derivatives	96-81-1	1464000	1426000	1441000	2336000	1651000	1783000	0.750607	-0.413871	0.11936	1	1.36422
Com_652_pos	N-Acetyl-5-hydroxytryptamine	C12H14N2O2	218.252	5.98	Amino Acid And Derivatives	1210-83-9	20880	23300	16020	26520	12130	11010	1.21224	0.277679	0.453262	0.666667	0.567612
Com_653_pos	N8-Acetylspermidine	C9H23Cl2N3O	260.204	1.06	Organic Acid And Its Derivatives	34450-15-2	45530	73780	70130	82950	94530	65880	0.778435	-0.361351	0.24062	0.777778	0.85617
Com_654_pos	N1-Acetylspermine	C12H28N4O	244.377	0.88	Amines	25593-72-0	22540	17690	25950	28110	14590	14520	1.15659	0.209876	0.509324	0.666667	0.500829
Com_655_pos	Naringenin C-hexoside			6.47	Flavanones		50750	47650	38410	25740	30810	14990	1.91236	0.935352	0.0718725	1	1.4133
Com_656_pos	Tetraethylammonium fluoride dihydrate	C8H20FN	149.25	1.04	Pyrimidines and pyrimidine derivatives	63123-01-3	366300	280000	360300	407800	203900	530600	0.881205	-0.182451	0.858682	0.666667	0.236816
Com_657_pos	6-Aminohexanoic acid	C6H13NO2	131.173	2.1	Amino Acid And Derivatives	1319-82-0	246200	209600	198400	96440	104600	104500	2.14113	1.09837	0.00280381	1	1.71791
Com_658_pos	5'-Deoxy-5'-(Methylthio)Adenosine	C11H15N5O3S	297.333	4.91	Nucleotide And Its Derivates	2457-80-9	603600	630300	605400	585200	599600	659900	0.997073	-0.0042294	0.967307	0.666667	0.343563
Com_659_pos	Sibutramine	C17H26ClN	279.848	12.68	Benzene and substituted derivatives	106650-56-0	23470	20380	20370	15350	14920	9259	1.62463	0.700111	0.0803698	1	1.12497
Com_66_neg	Isochlorogenic acid B	C25H24O12	516.451	6.768	Alcohols and polyols	14534-61-3	6667	8274	9214	3647	8090	7519	1.25441	0.327014	0.395399	0.777778	0.388956
Com_660_pos	Raspberry Ketone	C10H12O2	164.2	7.502	Phenols And Its Derivatives	5471-51-2	4745	5231	4343	6331	5883	9035	0.673867	-0.569464	0.087803	1	0.877104
Com_661_pos	Ligustilide	C12H14O2	190.238	11.865	Organoheterocyclic compounds	4431-01-0	18180	23410	13010	15020	17470	41110	0.741848	-0.430805	0.576169	0.444444	0.435801
Com_662_pos	Angoroside C	C36H48O19	784.755	7.08	Phenylpropanoids	115909-22-3	1451	1847	866	1309	4328	2447	0.515092	-0.957099	0.232419	0.777778	0.949083
Com_663_pos	Narcissoside	C28H32O16	624.544	6.825	Flavonoids	604-80-8	5639	9007	17580	7464	1426	6703	2.0667	1.04733	0.264178	0.777778	0.98447
Com_664_pos	Apigenin C-pentoside	C20H18O9	402.35	0.73	Flavonoids		87890	122200	91460	30470	45870	32930	2.75968	1.4645	0.00371086	1	1.62715
Com_665_pos	Ambroxane	C16H28O	236.393	14.01	Ethers	6790-58-5	36420	24730	22290	24720	22450	26620	1.13078	0.177314	0.571869	0.555556	0.427708
Com_666_pos	N-Acetylserotonin	C12H14N2O2	218.252	6.85	Amino Acid And Derivatives		229700	183600	181800	214500	233600	215100	0.897316	-0.156312	0.27274	0.777778	0.689479
Com_667_pos	Abscisic acid glucose ester	C21H30O9	426.458	5	Phytohormones	79199-48-7	21420	48050	22460	34000	28470	43810	0.864979	-0.209262	0.537969	0.666667	0.466192
Com_668_pos	9,17-Octadecadiene-12,14-diyne-1,11,16-triol	C18H26O3	290.397	13.78	Fatty Acyls	211238-60-7	534600	613100	584800	398700	460300	416800	1.35797	0.441453	0.00640521	1	1.52048
Com_669_pos	8-Chlro-1-tetrahydronorharmanone	C11H9ClN2O	220.655	2.67	Indoles and derivatives	5565-76-4	222000	251400	207600	109700	159500	163800	1.57275	0.653288	0.0524922	1	1.42985
Com_67_neg	ethylmalonate	C5H8O4	132.042	1.82	Fatty Acyls	601-75-2	32980	21510	30030	20260	17340	35080	1.16291	0.217734	0.513932	0.666667	0.249705
Com_670_pos	Indole-3-acetic acid	C10H9NO2	175.18	7.567	Phytohormones	87-51-4	1709000	1266000	2918000	385500	515600	529100	4.1204	2.04279	0.0186701	1	1.59248
Com_671_pos	Azelaic acid	C9H16O4	188.22	7.433	Organic Acid And Its Derivatives	123-99-9	118400	113200	120000	81550	65840	87500	1.49687	0.58195	0.0361838	1	1.60119
Com_672_pos	N',N,N'-p-coumaroyl-cinnamoyl-caffeoyl spermidine		583.2	4.95	Phenolamides		24540	30400	27180	6360	4015	1343	7.00802	2.80901	0.0417815	1	1.54794
Com_673_pos	Coumarin O-rutinoside		454.1	8.68	Cinnamic acids and derivatives		7492	1489	5321	4420	5250	2190	1.2059	0.270113	0.931958	0.666667	0.295308
Com_674_pos	Agmatine	C5H14N4	130.1	0.92	Amines	306-60-5	46650	50460	61670	87040	56940	59180	0.781551	-0.355587	0.228208	0.777778	0.405248
Com_675_pos	N'-p-Coumaroyl agmatine		276.2	13.08	Cinnamic acids and derivatives		43010	59800	36770	12480	12150	15500	3.4782	1.79834	0.00442383	1	1.54496
Com_676_pos	N-p-Coumaroyl agmatine	C14H20N4O2	276.1	13.08	Cinnamic acids and derivatives		166800	129200	118400	145000	172100	127400	0.932283	-0.101159	0.616099	0.666667	0.494502
Com_678_pos	Apigenin C-glucoside	C21H20O10	432.113	6.46	Flavonoids	38953-85-4	1264000	1514000	2101000	780100	656900	1104000	1.92011	0.941189	0.0374446	1	1.37276
Com_679_pos	LysoPC 16:2	C24H46NO7P	491.308	11.06	Phospholipid		1759000	2076000	1627000	964300	867800	1173000	1.81758	0.862016	0.00693602	1	1.40404
Com_68_neg	Narirutin	C27H32O14	580.535	6.837	Flavanones	14259-46-2	68740	61760	70450	56100	63420	66300	1.08142	0.112931	0.288322	0.777778	0.240508
Com_680_pos	Cinnamoyl tyramine	C17H17NO2	267	17.3	Amino Acid And Derivatives		99550	121000	114900	96050	106200	110300	1.07327	0.102011	0.394446	0.777778	0.655091
Com_681_pos	Histidinol	C6H11N3O	141.1	0.72	Amines	4836-52-6	263900	366400	424600	449900	200300	314900	1.09305	0.128356	0.680304	0.555556	0.306695
Com_682_pos	1-Deoxynojirimycin	C6H13NO4	163.173	0.73	Organoheterocyclic compounds	19130-96-2	7714	4286	14540	6275	7853	5871	1.32707	0.408241	0.68275	0.555556	0.290363
Com_683_pos	MAG (18:4)	C21H34O4	350	11.27	Glycerolipids		753300	868700	733200	295900	371900	407500	2.19027	1.13111	0.00472117	1	1.66568
Com_684_pos	Caffeic aldehyde	C9H8O3	164.1	1.84	Phenylpropanoids and polyketides		9721000	10810000	8177000	3528000	3585000	3976000	2.58887	1.37232	0.00239825	1	1.73504
Com_685_pos	MAG (18:2)	C21H38O4	354.1	14.64	Glycerolipids		15690	29050	12350	20040	14180	16280	1.1305	0.176955	0.828782	0.555556	0.174546
Com_687_pos	LysoPC 16:1	C24H48NO7P	493.3	11.57	Phospholipid		3880000	4710000	4017000	2333000	1975000	2719000	1.79408	0.843244	0.00898054	1	1.60079
Com_688_pos	Dl-Alanyl-glycine	C5H10N2O3	146.144	0.84	Amino Acid And Derivatives	1188-01-8	179300000	177500000	184200000	163500000	166900000	165400000	1.09117	0.12587	0.00569313	1	1.54656
Com_689_pos	Dl-Dihydrosphingosine	C18H39NO2	301.508	10.41	Amines	3102-56-5	398000	388100	388700	383900	405200	377400	1.00712	0.0102289	0.768758	0.666667	0.207226
Com_69_neg	Engeletin	C21H22O10	434.393	7.149	Flavonoids	572-31-6	282500	298100	262900	184300	182000	165900	1.58493	0.66442	0.000759631	1	1.05591
Com_690_pos	Dl-Indole-3-lactic acid	C11H11NO3	205.21	4.87	Indoles and derivatives	832-97-3	86530000	95590000	79330000	57910000	67700000	70120000	1.33577	0.41767	0.0223202	1	1.47033
Com_691_pos	DL-Leucine	C6H13NO2	131.173	2.3	Amino Acid And Derivatives	328-39-2	2164000	2140000	2007000	1066000	1209000	1389000	1.72243	0.784449	0.0128649	1	1.69151
Com_692_pos	Dl-Norleucine	C6H13NO2	131.173	0.9	Amino Acid And Derivatives	616-06-8	508900	667300	851400	2452000	9260000	2197000	0.145776	-2.77817	0.0542075	1	1.47903
Com_693_pos	Proline	C5H9NO2	115.131	0.96	Amino Acid And Derivatives	609-36-9	295900000	296600000	239600000	176800000	193300000	207800000	1.43987	0.525937	0.0175705	1	1.57495
Com_694_pos	Dl-Valine	C5H11NO2	117.146	1.09	Amino Acid And Derivatives	516-06-3	49850000	46780000	40690000	26050000	27170000	28690000	1.67647	0.74543	0.00544334	1	1.70972
Com_695_pos	Ergothioneine	C9H15N3O2S	229.299	1.03	Amino Acid And Derivatives	497-30-3	61700	101400	67840	120500	111900	130100	0.637076	-0.650463	0.0801325	1	1.30562
Com_696_pos	Glutamine	C5H10N2O3	146.145	0.81	Amino Acid And Derivatives	585-21-7	271700000	276800000	288000000	242400000	249500000	244100000	1.13655	0.18466	0.00725903	1	1.60704
Com_697_pos	1,3,5-Trimethoxybenzene	C9H12O3	168.19	1.22	Benzene and substituted derivatives	621-23-8	9988	10270	9122	3966	3907	14640	1.30502	0.384076	0.393517	0.666667	0.737768
Com_698_pos	Triethyl citrate	C12H20O7	276.28	9.15	Organic Acid And Its Derivatives	77-93-0	20740	17650	24420	35260	29730	10960	0.826991	-0.274056	0.842544	0.666667	0.358076
Com_699_pos	7,8-Dihydroxy-4-methylcoumarin	C10H8O4	192.168	6.842	Coumarins and derivatives	2107-77-9	64140	69470	43930	26290	30580	24080	2.19321	1.13304	0.0173923	1	1.57567
Com_7_neg	3-Methyladipic acid	C7H12O4	160.17	5.747	Fatty Acyls	422955	101200	93120	80590	136300	98010	152900	0.709976	-0.494157	0.115558	0.888889	0.822691
Com_70_neg	Maltotetraose	C24H42O21	666.578	0.996	Carbohydrates And Its Derivatives	34612-38-9	14040	11990	7857	11550	16870	8358	0.921393	-0.118111	0.808092	0.444444	0.176416
Com_700_pos	7,8-Dihydroxyflavone	C15H10O4	254.24	8.141	Flavonoids	38183-03-8	6566	5586	6653	3899	10660	4658	0.978561	-0.0312668	0.828087	0.666667	0.147123
Com_701_pos	(-)-Sparteine	C15H26N2	234.38	4.87	Alkaloids and derivatives	90-39-1	1281	2921	410	865	1829	3564	0.736977	-0.440309	0.572615	0.666667	0.521623
Com_702_pos	Cyclen	C8H20N4	172.27	0.71	Amines	294-90-6	175800	155500	129300	162900	151500	152600	0.986296	-0.0199081	0.83775	0.555556	0.130445
Com_703_pos	Hydroquinidine	C20H26N2O2	326.43	6.14	Alkaloids and derivatives	1435-55-8	3764	9708	8767	9996	7408	32360	0.446889	-1.16201	0.291869	0.777778	0.846011
Com_704_pos	Tropinone	C8H13NO	139.19	1	Alkaloids and derivatives	532-24-1	37240	34100	29320	16300	19340	32640	1.47422	0.559956	0.167435	0.888889	0.995667
Com_706_pos	N', N''-DiSinapoylspermidine	C29H39N3O8	557.63	6.3	Phenols And Its Derivatives		1277	2583	1724	9413	1094	5564	0.347458	-1.52509	0.357635	0.666667	0.518906
Com_707_pos	N', N''-Feruloyl, Caffeoylspermidine	C26H33N3O6	483.56	6.2	Amines		1285	1667	3822	420	3432	3003	0.988184	-0.0171487	0.79722	0.444444	0.258352
Com_708_pos	N,N-Dimethyl-1,4-phenylenediamine	C8H12N2	136.194	4.43	Amines	99-98-9	878800	860900	800500	349200	441500	361500	2.20465	1.14055	0.00375407	1	1.72193
Com_71_neg	Calceolarioside B	C23H26O11	478.446	6.67	Phenylpropanoids	105471-98-5	42590	45050	50750	42870	46690	43710	1.03842	0.0543876	0.581442	0.555556	0.0545962
Com_710_pos	N', N''-Di-p-hydroxybenxoylcadaverine			12.11	Amines		5395	9880	5036	2443	3207	6995	1.60625	0.683694	0.245979	0.777778	0.878909
Com_712_pos	S-ribosyl-L-homocysteine	C9H17NO6S	267.3	0.91	Amino Acid And Derivatives		11620	9022	14870	19940	12040	11520	0.816368	-0.292709	0.449967	0.666667	0.621198
Com_713_pos	1-Methylhistidine	C7H11N3O2	169.18	0.84	Amino Acid And Derivatives	332-80-9	239700	200000	280300	363900	375400	470400	0.595189	-0.74858	0.0156903	1	1.576
Com_714_pos	beta-Nicotinamide adenine dinucleotide phosphate	C21H29N7O17P3	744.41	1.03	Nucleotide And Its Derivates	53-59-8	507300	533900	568200	157300	429100	430500	1.58265	0.662345	0.238299	1	1.09513
Com_715_pos	gamma-Glutamylglutamic acid	C10H16N2O7	276.243	1.05	Amino Acid And Derivatives	1116-22-9	606400	477700	323200	376000	391600	360600	1.24739	0.318907	0.411183	0.666667	0.69131
Com_716_pos	4-D-Hydroxysphinganine	C18H39NO3	317.507	9.54	Amines	554-62-1	29430	19170	20380	29280	30920	20720	0.852447	-0.230318	0.42408	0.777778	0.698365
Com_717_pos	Trimethyllysine	C9H21N2O2	189.275	1.03	Amino Acid And Derivatives	66989-56-8	472300	426900	430200	296200	285900	269100	1.5618	0.643205	0.000541071	1	1.65624
Com_718_pos	L-Tryptophan	C11H12N2O2	204.23	4.894	Amino Acid And Derivatives	73-22-3	35930000	38770000	32930000	22820000	25980000	27080000	1.41842	0.504289	0.00760023	1	1.50271
Com_719_pos	Pipecolic acid	C6H11NO2	129.16	1.042	Amino Acid And Derivatives	535-75-1	94090000	99030000	89410000	98860000	118100000	97340000	0.898918	-0.153738	0.233125	0.777778	0.981486
Com_72_neg	Pelargonidin chloride	C15H11ClO5	306.7	6.91	Anthocyanins	134-04-3	2234	2281	1081	1386	6435	5826	0.410053	-1.28612	0.271543	0.777778	0.850134
Com_720_pos	L(-)-Pipecolinic acid	C6H11NO2	129.16	1.049	Amino Acid And Derivatives	3105-95-1	24040000	29260000	21770000	23690000	27450000	25560000	0.978748	-0.0309901	0.796502	0.555556	0.202589
Com_721_pos	Glutathione	C10H17N3O6S	307.32	1.51	Amino Acid And Derivatives	70-18-8	1346000	1317000	1800000	2514000	2427000	1286000	0.716718	-0.480523	0.305097	0.666667	0.961277
Com_722_pos	7-(2-Hydroxyethyl)theophyline	C9H12N4O3	224.217	1.17	Alkaloids and derivatives	519-37-9	10380	7458	9273	19230	13870	7864	0.661825	-0.595478	0.304114	0.777778	0.653245
Com_723_pos	5-Sulfanyl-1-pentanesulfonamide	C5H13NO2S2	183.29	15.17	Amines		298500	206400	274000	247700	236100	282100	1.01697	0.0242821	0.954624	0.555556	0.0391925
Com_725_pos	4-Pyridoxate	C8H9NO4	183.161	2.91	Pyridines and derivatives	82-82-6	94580	89120	89290	44100	41840	46490	2.06139	1.04362	0.000117774	1	1.74555
Com_726_pos	4-Pyridoxic acid O-hexoside			1.66	Vitamins		112300	131000	112800	14640	29580	32750	4.62648	2.20991	0.0210658	1	1.66532
Com_728_pos	Syringetin 3-O-hexoside		508.1	0.98	Flavonoids		70700	46560	54610	68390	75880	45920	0.903675	-0.146124	0.657183	0.555556	0.41548
Com_729_pos	Luteolin 3',7-di-O-glucoside		610.1	4.66	Flavonoids		8337	19680	13970	5638	9451	10480	1.64211	0.715547	0.213732	0.777778	0.839106
Com_73_neg	Apigenin 4-O-rhamnoside	C21H20O9	416	7.971	Flavonoids	133538-77-9	58730	60160	75280	40680	46580	39070	1.53701	0.620123	0.0148779	1	1.03043
Com_730_pos	Chrysoeriol O-hexosyl-O-rutinoside		770.1	6.28	Flavonoids		55250	57740	62780	14280	12700	35790	2.80022	1.48554	0.0713838	1	1.45624
Com_731_pos	C-hexosyl-luteolin O-hexosyl-O-pentoside		742.1	0.72	Flavonoids		72930	93300	86830	42970	63330	53740	1.58123	0.661047	0.0325874	1	1.29495
Com_732_pos	Chrysoeriol 6-C-hexoside 8-C-hexoside-O-hexoside		786.1	0.95	Flavonoids		27250	18060	14790	12400	19310	12590	1.35666	0.440058	0.275439	0.777778	0.72954
Com_733_pos	Eriodictyol O-malonylhexoside	C24H24O14	536	7.12	Flavonoids		63630	82710	53190	55660	132600	125100	0.636744	-0.651215	0.292839	0.777778	0.784106
Com_734_pos	O-Phosphocholine	C5H15ClNO4P	219.604	0.87	Cholines	107-73-3	34670000	35510000	31830000	30520000	30440000	33490000	1.08004	0.111088	0.167939	0.888889	0.857486
Com_735_pos	Pyridoxine O-glucoside	C14H21NO8	331.323	1.68	Vitamins		8967000	9395000	8152000	4766000	5546000	6246000	1.60128	0.679226	0.012163	1	1.59956
Com_736_pos	3-Hydroxykynurenine	C10H12N2O4	224.1	5.96	Carbonyl compounds	2147-61-7	9431	10460	8897	19110	19440	31280	0.412258	-1.27838	0.0257604	1	1.29264
Com_737_pos	Benzamide	C7H7NO	121	4.56	Benzene and substituted derivatives	55-21-0	202600	217800	227500	119800	139300	154600	1.56611	0.647186	0.0137238	1	1.57367
Com_738_pos	6-Hydroxymethylherniarin	C11H10O4	206.1	5.96	Coumarins and derivatives	117597-79-2	20820	42170	19200	43980	50040	60650	0.531389	-0.912159	0.0960613	1	1.39416
Com_739_pos	O-methylChrysoeriol 8-C-hexoside		476.1	7.63	Flavonoids		7686	5469	7965	4842	12830	3505	0.997308	-0.00388839	0.753999	0.666667	0.235664
Com_74_neg	Malvidin 3-galactoside chloride	C23H25ClO12	528.89	5.515	Anthocyanins	30113-37-2	4944	1907	3989	620	1676	1474	2.87533	1.52373	0.0664741	1	1.21941
Com_740_pos	O-methylnaringenin C-pentoside	C21H22O9	418.1	0.72	Flavonoids		52870	42710	53400	44190	28860	55910	1.15524	0.208195	0.468946	0.555556	0.382226
Com_741_pos	6,7,4'-Trihydroxyisoflavone	C15H10O5	270.241	6.97	Isoflavonoids	17817-31-1	7083	9418	2205	1997	10340	7525	0.941798	-0.0865098	0.979601	0.555556	0.141728
Com_742_pos	4-Hydroxymephenytoin	C12H14N2O3	234.255	11.26	Organoheterocyclic compounds	61837-65-8	56060	76080	48030	35550	37800	48730	1.47584	0.561532	0.0909128	0.888889	1.26254
Com_743_pos	3'-Hydroxypuerarin	C21H20O10	432.384	5.28	Isoflavonoids	117060-54-5	80060	66520	52900	67610	53330	58060	1.11441	0.156285	0.523309	0.555556	0.448405
Com_744_pos	7-O-Methylaloeresin A	C29H30O11	554.55	7.47	Glycosides	329361-25-3	2136	1390	2221	1741	2773	6911	0.50302	-0.991313	0.313668	0.777778	0.697451
Com_745_pos	N-Feruloyl spermidine		320.1	17.03	Cinnamic acids and derivatives		852900	834300	811700	786100	740300	878000	1.0393	0.0556162	0.503899	0.666667	0.357308
Com_746_pos	O-Feruloyl 4-hydroxylcoumarin	C19H14O6	338.1	17.01	Cinnamic acids and derivatives		1553000	1584000	1587000	1484000	1534000	1560000	1.03189	0.0452915	0.151809	0.888889	0.471552
Com_747_pos	Aminopurine	C5H5N5	135.1	1.24	Purines and purine derivatives		2031000	1877000	1671000	1642000	1449000	2123000	1.07	0.097616	0.583112	0.666667	0.449616
Com_748_pos	2-Aminoadipic acid	C6H11NO4	161.1	0.95	Amino Acid And Derivatives	1118-90-7	23240000	24960000	24190000	19090000	23680000	22740000	1.10502	0.144075	0.253208	0.888889	0.975069
Com_749_pos	5-Methoxy-N,N-dimethyltryptamine	C13H18N2O	218.1	6.58	Indoles and derivatives	1019-45-0	229500	270400	231200	132100	138900	125500	1.84388	0.882748	0.00184629	1	1.68144
Com_75_neg	Olaquindox	C12H13N3O4	263.253	0.96	Organoheterocyclic compounds	23696-28-8	4004	337	2117	5108	7847	2351	0.421926	-1.24494	0.255243	0.888889	1.02829
Com_750_pos	Aspartic acid di-O-glucoside		457.1	0.97	Amino Acid And Derivatives		1535000	1521000	1547000	1011000	2243000	1718000	0.925784	-0.111252	0.924043	0.666667	0.0965646
Com_751_pos	Glucosamine sulfate	C6H15NO9S	277.25	0.79	Carbohydrates And Its Derivatives	29031-19-4	38230	36230	22780	22480	55650	72210	0.646801	-0.628607	0.438559	0.666667	0.652623
Com_752_pos	Trigonelline	C7H7NO2	137.136	1	Alkaloids and derivatives	535-83-1	152700000	170200000	151200000	129200000	135200000	154000000	1.13313	0.180309	0.130365	0.777778	1.15666
Com_753_pos	Piperine	C17H19NO3	285.343	11.04	Alkaloids and derivatives	94-62-2	3624	1359	1955	797	4017	3377	0.847027	-0.23952	0.951511	0.555556	0.0975409
Com_754_pos	N alpha-Acetyl-L-Arginine	C8H16N4O3	216.238	1.04	Amino Acid And Derivatives	155-84-0	51390	58470	73070	106500	127300	74380	0.593582	-0.752482	0.063956	1	1.35143
Com_755_pos	N-p-Cinnamoylputrescine	C13H18N2O	218.29	13.23	Cinnamic acids and derivatives		7524	4689	6518	14210	17160	9250	0.461128	-1.11676	0.0328586	1	1.29186
Com_756_pos	N-p-Cinnamoylagmatine			12.67	Cinnamic acids and derivatives		132600	145600	151100	266700	258500	202800	0.589698	-0.761952	0.0144438	1	1.65847
Com_757_pos	N-p-Coumaroylputrescine derivative			5.7	Cinnamic acids and derivatives		12690	7028	14260	8408	10020	3986	1.51593	0.600201	0.28615	0.777778	0.858511
Com_758_pos	N-Sinapoylagmatine	C16H24N4O4	336.39	12.6	Phenolamides		48960	50700	53960	47920	34210	23250	1.45777	0.543765	0.180746	1	0.796219
Com_759_pos	5-Methylcytosine	C5H7N3O	125.13	0.991	Nucleotide And Its Derivates	554-01-8	310000	291200	286500	188500	225200	228700	1.38185	0.4666	0.0226801	1	1.57742
Com_76_neg	Apigenin	C15H10O5	270.24	8.7	Flavones and Flavonols	520-36-5	185700	142000	149300	145200	162300	145800	1.05228	0.0735231	0.651909	0.555556	0.375145
Com_760_pos	Glycyl-L-leucine	C8H16N2O3	188.22	4.466	Amino Acid And Derivatives	869-19-2	105600	102500	86680	83020	73570	93840	1.1771	0.235231	0.154467	0.888889	0.667882
Com_761_pos	L-Alanine	C3H7NO2	89.09	0.86	Amino Acid And Derivatives	56-41-7	3659000	3529000	3806000	2559000	2578000	2770000	1.39041	0.475514	0.000653843	1	1.73143
Com_762_pos	L-aspartic Acid	C4H7NO4	133.1	0.86	Amino Acid And Derivatives	56-84-8	20180000	17710000	18940000	21440000	23030000	20370000	0.876465	-0.190231	0.0637578	1	1.35422
Com_763_pos	DL-Citrulline	C6H13N3O3	175.19	0.9	Amino Acid And Derivatives	627-77-0	49570000	55960000	62540000	98450000	68830000	75520000	0.692216	-0.530706	0.0569833	1	1.44562
Com_764_pos	beta-Nicotinamide Mononucleotide	C11H15N2O8P	334.219	0.993	Nucleotide And Its Derivates	1094-61-7	1895000	2310000	2510000	1892000	1763000	2474000	1.09561	0.131736	0.513425	0.777778	0.476693
Com_765_pos	L-Hydroxyproline	C5H9NO3	131.13	0.88	Amino Acid And Derivatives	51-35-4	32440000	32010000	30760000	34200000	34800000	34870000	0.916627	-0.125594	0.020825	1	1.39931
Com_766_pos	D-Proline	C5H9NO2	115.13	0.967	Amino Acid And Derivatives	344-25-2	295300000	294800000	262400000	245000000	234300000	244500000	1.17781	0.236109	0.0402349	1	1.54761
Com_767_pos	L-arginine	C6H14N4O2	174.2	0.794	Amino Acid And Derivatives	74-79-3	70430000	65460000	87000000	108000000	115200000	115900000	0.657299	-0.605379	0.0308475	1	1.50239
Com_768_pos	L-cysteine	C3H7NO2S	121.16	0.88	Amino Acid And Derivatives	52-90-4	59370	57470	65000	23050	31260	30660	2.14005	1.09764	0.00896559	1	1.64135
Com_769_pos	10-Formyl-THF	C20H23N7O7	473.439	4.83	Organoheterocyclic compounds	2800-34-2	14090000	15270000	13570000	13900000	15580000	14980000	0.965587	-0.0505218	0.507332	0.666667	0.357668
Com_77_neg	Apigenin 5-O-glucoside	C21H20O10	432.38	6.68	Flavonoids	28757-27-9	77550	75930	64290	74570	73390	87020	0.92676	-0.109733	0.39568	0.444444	0.17117
Com_770_pos	Cinnamic Acid	C9H8O2	148.16	0.87	Cinnamic acids and derivatives	621-82-9	2030000	1979000	1826000	1419000	1687000	1323000	1.31745	0.397752	0.0438103	1	1.5093
Com_771_pos	14,15-Dehydrocrepenynic acid	C18H28O2	276.414	12.15	Fatty Acyls	4154-44-3	8518000	9547000	8226000	4046000	3969000	5101000	2.0045	1.00324	0.00407845	1	1.68757
Com_772_pos	Diethanolamine	C4H11NO2	105.136	0.84	Amines	111-42-2	1140000	1033000	1162000	930100	808300	883400	1.27203	0.347129	0.0121208	1	1.54066
Com_773_pos	16-Hydroxy-hexadecanoic acid	C32H62O5	526.832	8.57	Fatty Acyls	871333-53-8	56750	45410	66240	57230	59870	52530	0.992749	-0.0104992	0.890623	0.555556	0.217025
Com_774_pos	Diosgenin	C27H42O3	414.621	11.39	Terpene	512-04-9	14270000	14850000	15010000	12410000	20070000	14170000	0.945981	-0.0801173	0.831958	0.666667	0.154916
Com_775_pos	3',4',5'-Tricetin O-rutinoside			6.66	Flavones and Flavonols		2361	11040	12900	15000	17620	15540	0.546117	-0.872718	0.263057	1	1.03134
Com_776_pos	O-Feruloyl coumarin			5.6	Cinnamic acids and derivatives		26580	25300	38320	16510	26330	16820	1.5119	0.596363	0.106616	0.888889	0.967663
Com_777_pos	N-Caffeoyl agmatine			12.3	Cinnamic acids and derivatives		174900	181100	180100	183900	166800	153300	1.06369	0.0890784	0.344915	0.666667	0.353967
Com_778_pos	Apigenin-6,8-di-C-glycoside	C27H30O15	594.518	5.73	Flavonoids	23666-13-9	50190	19220	38580	41090	37220	15230	1.15448	0.207242	0.732702	0.666667	0.469178
Com_779_pos	Myricetin 3-O-galactoside	C21H20O13	480.376	7.19	Flavones and Flavonols	15648-86-9	6218	21170	21190	12400	15710	30210	0.832956	-0.263688	0.640798	0.444444	0.483139
Com_78_neg	Tectoridin	C22H22O11	462.4	6.864	Isoflavonoids	611-40-5	88200	82700	93610	74360	86710	118800	0.945117	-0.0814346	0.810461	0.555556	0.149659
Com_780_pos	3-Hydroxy-3-Methylpentane-1,5-Dioic Acid	C6H10O5	162.141	5.9	Amino Acid And Derivatives	503-49-1	825200	958100	809000	378700	360900	380000	2.31538	1.21125	0.00205027	1	1.73356
Com_781_pos	3-Carbamyl-1-Methylpyridinium Chloride	C7H9ClN2O	172.612	0.98	Pyridines and derivatives	1005-24-9	198300	170000	197100	168300	162700	185400	1.09489	0.130783	0.236329	0.888889	0.60661
Com_782_pos	3-Methylcrotonylglycine	C7H11NO3	157.167	1.08	Organic Acid And Its Derivatives	33008-07-0	28190	36260	36110	58820	37550	23720	0.837372	-0.256059	0.706363	0.666667	0.347291
Com_783_pos	3-Hydroxyhippuric Acid	C9H9NO4	195.172	2.67	Organic Acid And Its Derivatives	1637-75-8	18960	19910	22980	4602	3640	4690	4.78271	2.25783	0.00019008	1	1.73776
Com_784_pos	4,6-Dihydroxyquinoline O-hexoside			1.09	Quinolines and derivatives		395000	359500	280800	192000	251400	205800	1.59473	0.673314	0.0255153	1	1.31784
Com_785_pos	Butylphthalide	C12H14O2	190.238	1.15	Organoheterocyclic compounds	6066-49-5	28290	30230	22160	21180	28450	35090	0.952314	-0.0704915	0.845961	0.555556	0.211825
Com_786_pos	beta-Ionone	C13H20O	192.297	8.5	Terpenoids	14901-07-6	90390	76650	89950	72500	63620	75650	1.21353	0.279214	0.061922	1	0.827881
Com_787_pos	4-Hydroxy-6-methylquinoline-3-carboxylic acid	C11H9NO3	203.194	13.14	Quinolines and derivatives	35973-18-3	671600	751500	710800	730800	727900	704700	0.986364	-0.0198079	0.704449	0.555556	0.271766
Com_788_pos	4-Ketolutein	C45H54O3	582.9	0.73	Carotenoids		39090	67560	69280	41260	22710	25500	1.96636	0.975526	0.0602772	0.888889	1.14281
Com_789_pos	Picramnioside F	C33H34O15	670.614	0.97	Glycosides		15810	35420	24400	3745	10590	16250	2.47278	1.30613	0.129767	0.888889	1.1845
Com_79_neg	Bakuchiol	C18H24O	256.38	17.071	Terpenoids	10309-37-2	1932	1319	1798	2123	1243	1428	1.05319	0.0747678	0.760735	0.555556	0.306704
Com_790_pos	Phytocassane E	C20H28O3	316.435	10.75	Terpene	181524-78-7	22620	107100	73450	72120	46310	74840	1.05122	0.0720697	0.836215	0.555556	0.197945
Com_791_pos	Pyridoxine	C8H11NO3	169.178	1.53	Vitamins	65-23-6	1388000	1180000	1234000	1127000	989200	1240000	1.13283	0.17993	0.201023	0.777778	0.856452
Com_792_pos	Quercetin 5-O-hexoside			6.52	Flavones and Flavonols		841600	410800	377400	466500	964200	402100	0.889241	-0.169354	0.783925	0.666667	0.273303
Com_793_pos	Quercetin-3,4'-O-di-beta-glucopyranoside	C27H30O17	626.52	5.39	Flavones and Flavonols		20310	22980	13800	6007	8831	13380	2.02318	1.01662	0.0660331	1	1.28194
Com_794_pos	Gallocatechin-gallocatechin		610.2	6.24	Flavonoids		428000	585600	546800	377100	986000	277900	0.950884	-0.0726593	0.830898	0.666667	0.249306
Com_796_pos	5-O-p-Coumaroyl shikimic acid	C16H16O7	320.1	1	Cinnamic acids and derivatives		37690	9444	24010	5464	4345	18000	2.55831	1.35519	0.171916	0.888889	1.1233
Com_798_pos	LysoPC 18:3	C26H48NO7P	517.3	12.56	Phospholipid		6147000	5412000	5404000	5169000	6398000	6454000	0.941291	-0.0872877	0.542373	0.666667	0.342852
Com_799_pos	LysoPC 18:2	C26H50NO7P	519.3	12.14	Phospholipid		4447000	4530000	4369000	3196000	2647000	3565000	1.41858	0.504447	0.0526487	1	1.44742
Com_8_neg	L-Gulono-1,4-lactone	C6H10O6	178.14	0.948	Sugar Acids And Its Derivatives	1128-23-0	60300	47370	76200	42620	49980	61400	1.19396	0.255756	0.385844	0.666667	0.5049
Com_80_neg	Orcinol glucoside	C13H18O7	286.28	9.914	Phenols And Its Derivatives	21082-33-7	154700	161700	170600	160400	157100	156100	1.02829	0.0402527	0.441431	0.666667	0.447651
Com_800_pos	H-Trp-NH2.HCl	C11H14ClN3O	239.7	4.587	Indoles and derivatives	67607-61-8	5843	2727	4000	3175	2138	4522	1.27809	0.353988	0.474103	0.666667	0.473172
Com_801_pos	beta-Alanine methyl ester hydrochloride	C4H10ClNO2	139.58	0.98	Amino Acid And Derivatives	3196-73-4	12670000	13570000	12720000	9689000	4975000	11750000	1.47498	0.560691	0.225155	1	1.15345
Com_802_pos	Sodium Houttuyfonate	C14H27NaO5S	330.42	10.93	Organic Acid And Its Derivatives	1847-58-1	1879000	2209000	1965000	1953000	2043000	2038000	1.00315	0.00453565	0.985641	0.555556	0.158249
Com_803_pos	Adenine	C5H5N5	135.127	1.032	Purines and purine derivatives	73-24-5	1555000	1356000	1252000	1043000	926800	1494000	1.20186	0.265268	0.297437	0.777778	0.811195
Com_804_pos	Tanshinone II B	C19H18O4	310.347	10.795	Quinones	17397-93-2	112000	102000	91430	82910	59370	56520	1.53637	0.619524	0.0482921	1	1.2368
Com_805_pos	Curcumenol	C15H22O2	234.33	11.39	Terpenoids	19431-84-6	296700	304000	324500	495700	396000	473100	0.677902	-0.560852	0.019225	1	1.46489
Com_806_pos	Nicotinic acid-hexoside			0.97	Carbohydrates And Its Derivatives		56300	73830	29800	43990	29900	35930	1.45629	0.5423	0.359318	0.666667	0.742879
Com_807_pos	N-Hydroxy-L-tryptophan	C11H12N2O3	220.225	2.66	Amino Acid And Derivatives	87843-31-0	188200	195900	160800	81060	119800	123700	1.67889	0.747506	0.0426885	1	1.50071
Com_808_pos	N-Feruloylcadaverine			12.68	Phenolamides		31010	35620	36100	13290	25190	24810	1.62316	0.698808	0.124653	1	1.07539
Com_809_pos	N-Caffeoylagmatine	C14H20N4O3	292.33	12.38	Phenolamides		172100	140100	160500	150900	173700	164900	0.965679	-0.050384	0.643783	0.666667	0.280818
Com_81_neg	Loganin	C17H26O10	390.38	16.72	Terpenoids	18524-94-2	1598	1034	344	878	445	1517	1.04789	0.0674836	0.981976	0.555556	0.161118
Com_810_pos	N-Feruloylagmatine	C15H21N4O3	305.35	1.06	Phenolamides		3489000	4096000	5659000	4492000	5643000	5092000	0.869771	-0.201293	0.397635	0.666667	0.609387
Com_811_pos	Naringenin O-malonylhexoside			7.46	Flavanones		24040	23260	17240	20520	35220	21920	0.831058	-0.266978	0.463368	0.444444	0.445074
Com_812_pos	Naringerin	C15H12O5	272.253	8.64	Flavanones	67604-48-2	25610	25220	21130	18450	18180	27300	1.12561	0.170702	0.435323	0.666667	0.386507
Com_813_pos	Glycine	C2H5NO2	75.07	0.88	Amino Acid And Derivatives	56-40-6	151800	133600	114900	71040	63510	59710	2.06064	1.04309	0.00315007	1	1.65713
Com_814_pos	4-Aminobutyric acid	C4H9NO2	103.12	0.864	Amino Acid And Derivatives	20791	11890000	11960000	13460000	11420000	6154000	12670000	1.23363	0.302913	0.375209	0.777778	0.866313
Com_815_pos	N-Acetylneuraminic acid	C11H19NO9	309.273	0.988	Sugar Acids And Its Derivatives	131-48-6	6474	5340	4048	7718	1012	7539	0.974983	-0.0365509	0.712533	0.666667	0.360962
Com_816_pos	Uracil	C4H4N2O2	112.09	1.47	Nucleotide And Its Derivates	66-22-8	913200	906700	1057000	796600	548700	1407000	1.04527	0.0638773	0.711413	0.666667	0.448748
Com_817_pos	isoleucine	C6H13NO2	131.17	2.11	Amino Acid And Derivatives	73-32-5	113400000	111800000	98430000	47670000	56290000	56160000	2.02117	1.01519	0.000703129	1	1.73043
Com_818_pos	D-glutamine	C5H10N2O3	146.14	0.86	Amino Acid And Derivatives	5959-95-5	189600000	188900000	162400000	150300000	156100000	150100000	1.18488	0.244747	0.0738761	1	1.46758
Com_819_pos	L-Citrulline	C6H13N3O3	175.19	0.89	Amino Acid And Derivatives	372-75-8	13230000	14990000	15750000	27360000	19070000	20630000	0.655681	-0.608933	0.0457498	1	1.50197
Com_82_neg	3-Carene	C10H16	136.23	18.29	Terpenoids	13466-78-9	255400	263300	426400	378000	297400	252600	1.01843	0.0263422	0.988115	0.444444	0.150363
Com_820_pos	L-Leucine	C6H13NO2	131.17	2.32	Amino Acid And Derivatives	61-90-5	63310000	65790000	57320000	33700000	35460000	42420000	1.67073	0.740478	0.00617989	1	1.67403
Com_821_pos	L-Ornithine	C5H12N2O2	132.16	0.762	Amino Acid And Derivatives	70-26-8	4396000	4268000	4569000	5373000	5370000	5267000	0.826546	-0.274833	0.00601391	1	1.5448
Com_822_pos	Acetaminophen	C8H9NO2	151.163	2.76	Phenols And Its Derivatives	103-90-2	3904000	4033000	3894000	4062000	3258000	5364000	0.93275	-0.100438	0.767452	0.666667	0.379646
Com_823_pos	Benzamidine	C7H8N2	120.152	4.09	Benzene and substituted derivatives	618-39-3	4329000	4644000	3994000	2596000	3049000	3023000	1.49596	0.581074	0.00447213	1	1.63724
Com_824_pos	Biliverdin	C33H34N4O6	582.646	10.32	Organoheterocyclic compounds	114-25-0	8086	9383	5748	21970	19980	23370	0.355435	-1.49234	0.0123651	1	1.68934
Com_825_pos	Chalcone	C15H12O	208.255	6.47	Flavonoids	94-41-7	108300	162100	112500	111500	80550	82090	1.39673	0.482055	0.122081	0.888889	1.19157
Com_826_pos	Chrysoeriol O-hexosyl-O-pentoside			7.1	Flavonoids		388900	362500	322000	336100	372400	329800	1.03381	0.0479644	0.662957	0.555556	0.236962
Com_827_pos	Syringetin 7-O-hexoside			0.97	Flavones and Flavonols		277500	208200	83800	98570	213800	168800	1.18357	0.243149	0.823889	0.555556	0.187312
Com_828_pos	Malvidin O-hexoside			7.18	Anthocyanins		10090	15270	9109	3042	1044	6474	3.26411	1.70669	0.106985	1	1.35145
Com_829_pos	Syringetin 5-O-hexoside			0.97	Flavones and Flavonols		287600	218800	67010	81690	202500	170600	1.26082	0.334367	0.814191	0.666667	0.213048
Com_83_neg	Butin	C15H12O5	272.069	8.61	Flavanones	492-14-8	31480	40320	33960	26480	29680	33560	1.17878	0.237293	0.177924	0.888889	0.358532
Com_830_pos	Selgin O-hexosyl-O-hexoside			0.97	Flavonoids		243200	342900	129500	126500	228400	243700	1.19546	0.257561	0.708961	0.666667	0.356447
Com_831_pos	N-Sinapoyl agmatine			12.67	Phenols And Its Derivatives		13400	21460	23830	19710	25230	14190	0.992559	-0.0107756	0.969886	0.444444	0.124694
Com_832_pos	2-Methyladenosine	C11H15N5O4	281.268	1.05	Nucleotide And Its Derivates	16526-56-0	850500	1008000	935400	1485000	1622000	1456000	0.612295	-0.707702	0.00199727	1	1.69935
Com_833_pos	2-Hydroxycinnamate	C9H8O3	164.158	5.54	Cinnamic acids and derivatives	614-60-8	2325000	1890000	2047000	1254000	1676000	1576000	1.3897	0.474776	0.0422113	1	1.18444
Com_834_pos	2'-Deoxycytidine	C9H13N3O4	227.217	1.18	Nucleotide And Its Derivates	207121-53-7	180700	158200	188000	149300	171800	173500	1.06531	0.0912669	0.427569	0.777778	0.575228
Com_835_pos	Luteolin C-hexoside derivative	C21H20O11	448.4	6.1	Flavonoids		41520	47410	34790	57560	49410	51700	0.779732	-0.358951	0.0861656	1	1.16887
Com_836_pos	C-pentosyl-chrysoeriol O-hexoside	C27H30O15	594.526	6.04	Flavonoids		1007000	1084000	741800	359800	395600	342100	2.58114	1.36801	0.00842867	1	1.70337
Com_837_pos	C-hexosyl-chrysoeriol O-hexoside	C28H32O16	624.552	1	Flavonoids		61570	51420	31460	42670	56780	30600	1.11073	0.151504	0.732904	0.666667	0.311337
Com_838_pos	3’,4’,5’-Tricetin 5-O-hexoside	C24H26O12	506.46	6.62	Flavonoids		6974	18400	8311	17130	31040	23880	0.467523	-1.09689	0.0908496	0.888889	1.2676
Com_839_pos	3’,4’,5’-Tricetin O-malonylhexoside			7.7	Flavonoids		8626	13950	18370	9246	16040	11630	1.10917	0.149476	0.778128	0.555556	0.173525
Com_84_neg	Robinin	C33H40O19	740.216	7.46	Flavonoids	301-19-9	2112	3525	4563	2702	1055	1395	1.97981	0.985365	0.12032	0.888889	1.15946
Com_840_pos	Ononin	C22H22O9	430.405	1.04	Isoflavonoids	486-62-4	60810	59200	54780	35790	31720	32660	1.74493	0.803172	0.000355036	1	1.51642
Com_841_pos	Palmitoleic Acid	C16H30O2	254.408	10.9	Fatty Acyls	373-49-9	570200	562300	497600	554200	511800	526500	1.02361	0.0336671	0.683558	0.666667	0.0895757
Com_842_pos	Petunidin 3-O-rutinoside	C28H33O16	625.56	6.78	Anthocyanins		16580	11890	10590	6271	30320	14590	0.763174	-0.389916	0.857783	0.555556	0.147404
Com_843_pos	Phellodenol H	C17H20O9	368.335	1.02	Coumarins and derivatives		216800	208000	259700	180000	247800	200900	1.08875	0.122679	0.488248	0.777778	0.611581
Com_844_pos	Phellodenol H O-hexoside			5.96	Coumarins and derivatives		45890	29950	48760	6735	7555	13630	4.46275	2.15793	0.00643743	1	1.63117
Com_845_pos	Punicic acid	C18H30O2	278.3	12.65	Fatty Acyls	544-72-9	307500	370300	336000	154100	157800	210100	1.94215	0.957651	0.00896351	1	1.64154
Com_846_pos	trans-zeatin N-glucoside	C16H23N5O6	381.2	4.62	Phytohormones		20670	39840	17580	17510	21050	22880	1.271	0.34596	0.552757	0.444444	0.306779
Com_847_pos	LysoPC 16:2 (2n isomer)	C24H46NO7P	491.3	10.88	Phospholipid		1925000	2218000	1918000	948200	900100	1328000	1.9082	0.932209	0.0210879	1	1.48204
Com_848_pos	LysoPC 18:3 (2n isomer)	C26H48NO7P	517.2	11.33	Phospholipid		266000000	286600000	273900000	254500000	243900000	269000000	1.07701	0.107036	0.109913	0.888889	1.05495
Com_849_pos	LysoPC 18:1 (2n isomer)	C26H52NO7P	521.4	12.7	Phospholipid		14180000	14740000	12480000	8855000	7421000	10260000	1.56014	0.64168	0.0229705	1	1.55172
Com_85_neg	Ptaquiloside	C20H30O8	398.45	11.23	Terpenoids	87625-62-5	26840	31500	25840	28520	32990	34400	0.877698	-0.188204	0.190437	0.888889	0.324768
Com_850_pos	LysoPC 12:1	C20H36NO7P	439.1	1.5	Phospholipid		47130	13430	37600	17970	24720	27160	1.4053	0.490875	0.624527	0.666667	0.455845
Com_851_pos	LysoPC 18:1	C26H52NO7P	521.1	12.86	Phospholipid		301100	356700	302700	202400	145200	240500	1.63323	0.707724	0.0609668	1	1.35649
Com_852_pos	LysoPC 18:2 (2n isomer)	C26H50NO7P	519	11.95	Phospholipid		26310000	33300000	28650000	20250000	17680000	25490000	1.39167	0.476822	0.0668399	1	1.36461
Com_853_pos	LysoPE 18:2 (2n isomer)	C23H44NO7P	477.6	12.08	Phospholipid		4613000	4999000	5388000	7388000	5289000	5500000	0.825219	-0.277152	0.219217	0.888889	1.07765
Com_854_pos	3-Amino-4-methylpentanoic acid	C6H13NO2	131.17	1.862	Amino Acid And Derivatives	5699-54-7	63930	70200	65580	34410	47200	55910	1.45223	0.538265	0.105227	1	1.00867
Com_855_pos	(R)-Serine	C3H7NO3	105.09	0.851	Amino Acid And Derivatives	312-84-5	26440000	27820000	26360000	21210000	19640000	19380000	1.33854	0.420656	0.00198157	1	1.71585
Com_856_pos	L-Leucyl-L-alanine Hydrate	C9H18N2O3	202.25	3	Amino Acid And Derivatives	7298-84-2	51800	37010	46860	78880	98800	53560	0.586706	-0.769289	0.0840202	1	1.39156
Com_857_pos	Vincamine	C21H26N2O3	354.44	7.21	Alkaloids and derivatives	1617-90-9	55640	23900	13220	71140	84950	65260	0.419065	-1.25475	0.126321	1	1.35732
Com_858_pos	Xylitol	C5H12O5	152.15	1.14	Carbohydrates And Its Derivatives	87-99-0	167400	160000	188600	88850	108200	213400	1.25716	0.330165	0.375228	0.666667	0.845133
Com_859_pos	Deoxyarbutin	C11H14O3	194.23	1.23	Phenols And Its Derivatives	53936-56-4	239100	260200	267200	235700	222100	298200	1.01389	0.0198996	0.843472	0.666667	0.302655
Com_86_neg	Riboflavin-5'-monophosphate	C17H21N4O9P	456.344	0.91	Phenols And Its Derivatives	146-17-8	528700	633600	523400	185200	388200	322900	1.88073	0.911294	0.0844719	1	1.31741
Com_860_pos	Dicoumarol	C19H12O6	336.29	13.06	Coumarins and derivatives	66-76-2	41600	50370	49040	37670	54330	40400	1.06503	0.0908944	0.608139	0.666667	0.425951
Com_861_pos	Protostemonine	C25H31NO6	417.495	0.65	Alkaloids and derivatives	27495-40-5	83530	105700	127000	63860	91210	75240	1.37306	0.457397	0.122268	0.888889	1.2222
Com_862_pos	L-Dihydroorotic acid	C5H6N2O4	158.112	0.92	Amino Acid And Derivatives	5988-19-2	7101000	7466000	6745000	7103000	6317000	6968000	1.04532	0.0639457	0.394033	0.666667	0.677136
Com_863_pos	beta-Alanine	C3H7NO2	89.093	0.8	Amino Acid And Derivatives	107-95-9	364900	277200	279600	339300	269600	259100	1.06187	0.0866022	0.657975	0.777778	0.361362
Com_864_pos	pterosin A	C15H20O3	248.317	0.65	Terpenoids	35910-16-8	13690	3820	13940	9112	11170	10030	1.03754	0.053171	0.818738	0.666667	0.236378
Com_865_pos	Threonine	C4H9NO3	119.119	0.86	Amino Acid And Derivatives	632-20-2	2101000	1911000	1832000	1011000	1018000	1190000	1.81547	0.860344	0.00118314	1	1.70559
Com_866_pos	Vitamin B3	C6H6N2O	122.12	1.539	Vitamins	98-92-0	864600	901100	934500	1189000	1287000	1090000	0.757207	-0.40124	0.0157323	1	1.29138
Com_867_pos	Hypoxanthine	C5H4N4O	136.11	1.509	Purines and purine derivatives	68-94-0	175200	123400	190100	118700	150900	134700	1.20876	0.273523	0.320207	0.777778	0.808651
Com_868_pos	Folic acid	C19H19N7O6	441.4	5.117	Amino Acid And Derivatives	59-30-3	12600	12450	7304	12970	6922	14360	0.944587	-0.0822441	0.899219	0.666667	0.179074
Com_869_pos	D-Phenylalanine	C9H11NO2	165.19	4.106	Amino Acid And Derivatives	673-06-3	160900000	168100000	154900000	94720000	112100000	112700000	1.51446	0.598803	0.00950185	1	1.64164
Com_87_neg	trans-9-Octadecenoic acid	C18H34O2	282.461	12.86	Fatty Acyls	112-79-8	5630	5214	3297	3238	3807	3821	1.3014	0.380063	0.284926	0.777778	0.828643
Com_870_pos	Nicotinic Acid	C6H5NO2	123.11	1.478	Vitamins	59-67-6	1046000	907400	843200	1046000	1273000	1085000	0.821563	-0.283557	0.0875231	0.944444	0.93342
Com_871_pos	D(-)-2-Aminobutyric acid	C4H9NO2	103.12	0.947	Organic Acid And Its Derivatives	2623-91-8	3461000	3399000	3537000	3676000	3502000	3862000	0.941757	-0.0865729	0.159081	0.888889	0.904541
Com_872_pos	DL-Norvaline	C5H11NO2	117.15	1.068	Amino Acid And Derivatives	760-78-1	48290000	42860000	40380000	22590000	25040000	26180000	1.78201	0.833504	0.00124816	1	1.71308
Com_873_pos	DL-Methionine	C5H11NO2S	149.211	1.46	Amino Acid And Derivatives	59-51-8	12660000	15240000	13910000	6251000	8335000	8982000	1.77402	0.827019	0.0193435	1	1.57654
Com_874_pos	L-serine	C3H7NO3	105.093	0.846	Amino Acid And Derivatives	56-45-1	3409000	3751000	3634000	2811000	2776000	2505000	1.33391	0.415661	0.00408313	1	1.63958
Com_875_pos	N-(2-Hydroxyethyl)iminodiacetic acid	C6H11NO5	177.155	1.02	Organic Acid And Its Derivatives	93-62-9	4656000	5038000	4972000	3932000	4023000	3215000	1.31298	0.392846	0.0482273	1	1.51821
Com_876_pos	Methyl jasmonate	C13H20O3	224.296	6.21	Phytohormones	39924-52-2	19000	11560	18020	13130	13390	12550	1.24341	0.314301	0.341508	0.666667	0.751125
Com_877_pos	Methional	C4H8OS	104.171	0.84	Carbonyl compounds	3268-49-3	5522000	5410000	5351000	5713000	5642000	5598000	0.960479	-0.0581741	0.0278555	1	0.903657
Com_878_pos	Maltotriitol	C18H34O16	506.453	1.07	Sugar Alcohols	32860-62-1	573500	661800	750600	894500	1160000	710100	0.718332	-0.477278	0.141906	0.888889	0.644318
Com_879_pos	Lycoperodine	C12H12N2O2	216.236	5.47	Indoles and derivatives	42438-90-4	7011	5803	1213	13050	73900	10030	0.144638	-2.78948	0.104571	1	1.21441
Com_88_neg	Sakuranetin	C16H14O5	286.279	1.01	Flavanones	2957-21-3	157900	144200	156100	134300	153300	150000	1.04707	0.0663647	0.407041	0.777778	0.294118
Com_880_pos	L-Valine	C5H11NO2	117.146	1.2	Amino Acid And Derivatives	72-18-4	1724000	1542000	1432000	798500	896600	912300	1.80179	0.849435	0.0013033	1	1.7127
Com_881_pos	2,6-Diaminooimelic Acid	C7H14N2O4	190.197	0.94	Organic Acid And Its Derivatives	583-93-7	684300	764300	747300	647600	647400	637800	1.13612	0.18412	0.0613581	1	1.53749
Com_882_pos	iP9G	C16H23N5O5	365.384	1	Phytohormones	83087-94-9	1791000	1829000	1611000	2042000	2163000	2048000	0.836558	-0.257462	0.0281746	1	1.33323
Com_883_pos	Auramine O	C17H21N3	267.374	13.59	Amines	2465-27-2	30590	22180	39340	26060	26890	18670	1.28609	0.362995	0.313048	0.777778	0.103677
Com_884_pos	Spermine	C10H26N4	202.34	0.71	Polyamine	71-44-3	2736000	3081000	2997000	1253000	2304000	1799000	1.64563	0.718641	0.091032	1	1.44779
Com_885_pos	Phenylacetylglutamine	C13H16N2O4	264.277	0.94	Amino Acid And Derivatives	28047-15-6	52470	76540	87430	54060	47380	80710	1.18825	0.24884	0.469972	0.666667	0.645536
Com_886_pos	Urea	CH4N2O	60.055	0.93	Organic Acid And Its Derivatives	57-13-6	3645000	3503000	3533000	636200	931900	703700	4.70156	2.23314	0.00491793	1	1.72875
Com_887_pos	p-Aminobenzoate	C7H7NO2	137.136	4.45	Benzoic acids and derivatives	150-13-0	4806000	5092000	4999000	1813000	2009000	2095000	2.51766	1.33208	0.000619817	1	1.75301
Com_888_pos	Dihydroactindiolide	C11H16O2	180.243	5.51	Lactones	17092-92-1	44610	34970	39440	19060	15870	9694	2.66717	1.41531	0.0269596	1	1.46191
Com_889_pos	Coumalic acid	C6H4O4	140.094	0.72	Organic Acid And Its Derivatives	500-05-0	86230	63440	92210	522500	469800	445000	0.168288	-2.571	0.00135733	1	1.7175
Com_89_neg	3-Hydroxybutyrate	C4H8O3	104.104	1.13	Organic Acid And Its Derivatives	300-85-6	71370	67380	129600	47120	54720	44420	1.83475	0.875581	0.104052	1	1.08877
Com_890_pos	4-Hydroxy-3,5-diisopropylbenzaldehyde	C13H18O2	206.2	6.07	Benzoic acids and derivatives	10537-86-7	30640	50350	51750	32810	53330	39730	1.05458	0.0766687	0.845382	0.444444	0.143393
Com_891_pos	Octadecadien-6-ynoic acid	C18H28O2	276.2	12.1	Fatty Acyls		8828000	9321000	8936000	4153000	4029000	5464000	1.98483	0.989016	0.0166848	1	1.70068
Com_892_pos	Phellodensin F	C26H30O10	502.2	7.01	Flavanones		184700	372300	257200	434700	881100	470800	0.455726	-1.13376	0.0627448	1	1.38437
Com_893_pos	iP7G		365.2	1	Phytohormones		5593000	4284000	4013000	5143000	5532000	4456000	0.917983	-0.123461	0.492123	0.666667	0.592041
Com_894_pos	Lysine butyrate	C10H22N2O4	234.1	0.89	Amino Acid And Derivatives	80407-71-2	51730	48209	54459	12880	288600	16110	0.486155	-1.04051	0.810772	0.666667	0.267749
Com_895_pos	trans-zeatin 9-O-glucoside	C16H23N5O6	381.1	4.49	Phytohormones		14090	4735	7586	6363	3873	10630	1.26574	0.339985	0.636535	0.666667	0.346942
Com_896_pos	Artemisinin	C15H22O5	282.33	18.285	Terpenoids	63968-64-9	5893	9186	9386	7847	9242	13780	0.792543	-0.335439	0.374967	0.666667	0.742916
Com_897_pos	pteroside A	C21H30O8	410.464	5.73	Carbohydrates And Its Derivatives	35910-15-7	671300	771400	652900	1106000	1217000	1093000	0.613466	-0.704945	0.00244295	1	1.67546
Com_898_pos	Pterosin B	C14H18O2	218.296	5.68	Terpenoids	34175-96-7	5022	2193	5180	5144	9945	3852	0.654401	-0.611754	0.357283	0.666667	0.593881
Com_899_pos	Uridine	C9H12N2O6	244.2	1.86	Nucleotide And Its Derivates	58-96-8	1055000	1109000	1055000	914100	620100	1471000	1.07114	0.0991516	0.653129	0.666667	0.517101
Com_9_neg	3-Hydroxypicolinic acid	C6H5NO3	139.11	2.068	Organic Acid And Its Derivatives	874-24-8	11710	19680	49820	15260	61470	20480	0.835408	-0.259447	0.78885	0.666667	0.230152
Com_90_neg	3-Hydroxyanthranilic Acid	C7H7NO3	153.135	4.45	Benzoic acids and derivatives	548-93-6	33920	32100	31130	7848	11320	12220	3.09513	1.63	0.0117891	1	1.62336
Com_901_pos	Cytidine	C9H13N3O5	243.22	1.029	Nucleotide And Its Derivates	65-46-3	462300	695300	589400	835200	621500	710700	0.806035	-0.311086	0.209989	0.888889	0.771185
Com_902_pos	Alanine	C3H7NO2	89.094	0.86	Amino Acid And Derivatives	338-69-2	975500	941200	1042000	637400	642000	679100	1.5107	0.595214	0.000668128	1	1.71342
Com_903_pos	Tropine	C8H15NO	141.21	1.05	Alkaloids and derivatives	120-29-6	668900	609500	672700	698100	742600	708200	0.907953	-0.139311	0.0730518	1	0.734523
Com_904_pos	7-Methoxy-4-methylcoumarin	C11H10O3	190.2	7.79	Coumarins and derivatives	2555-28-4	27070	39280	35470	34530	43020	33220	0.919202	-0.121546	0.552488	0.444444	0.42636
Com_905_pos	L-5-Hydroxytryptophan	C11H12N2O3	220.22	4.18	Indoles and derivatives	895096	7748	11570	4564	12300	12160	3258	0.861606	-0.2149	0.916706	0.666667	0.244495
Com_906_pos	Isatin	C8H5NO2	147.13	6.37	Indoles and derivatives	91-56-5	10650	13820	6061	9492	9197	8636	1.11733	0.160053	0.839589	0.666667	0.145238
Com_907_pos	Glycyl-L-valine	C7H14N2O3	174.2	2.077	Amino Acid And Derivatives	1963-21-9	62540	56490	52270	26470	49640	68420	1.18522	0.245156	0.481717	0.666667	0.685763
Com_908_pos	Nepsilon-Acetyl-L-lysine	C8H16N2O3	188.22	1.304	Amino Acid And Derivatives	692-04-6	627900	648800	676000	332600	502000	343700	1.65722	0.728763	0.0549505	1	1.57475
Com_909_pos	N-Methylsarcosine	C4H9NO2	103.12	0.9	Amino Acid And Derivatives	1118-68-9	33970000	33920000	35090000	36100000	34990000	39090000	0.934652	-0.0974982	0.171998	0.888889	0.877085
Com_91_neg	beta-D-glucopyranosyl-caffeic acid			5.29	Polyphenol		408400	427700	382900	395000	351400	396000	1.06705	0.0936302	0.27019	0.777778	0.131774
Com_910_pos	3-Amino-2-methylpropanoic acid	C4H9NO2	103.12	0.931	Amino Acid And Derivatives	144-90-1	3596000	3157000	3934000	2977000	2242000	3740000	1.19288	0.254447	0.323198	0.777778	0.909612
Com_911_pos	H-Gly-Pro-OH	C7H12N2O3	172.18	1.035	Amino Acid And Derivatives	704-15-4	93440	120400	125700	16740	3584	7430	12.2339	3.61281	0.0225382	1	1.64199
Com_912_pos	L-Homocitrulline	C7H15N3O3	189.21	0.972	Amino Acid And Derivatives	1190-49-4	257400	226200	300300	162700	171500	138500	1.65835	0.729745	0.00968565	1	1.57366
Com_913_pos	(S)-Glutamic acid	C5H9NO4	147.13	0.886	Amino Acid And Derivatives	56-86-0	77390000	74790000	72480000	53340000	71660000	57250000	1.2327	0.301824	0.129482	1	1.32087
Com_914_pos	H-Abu-OH	C4H9NO2	103.12	0.947	Amino Acid And Derivatives	1492-24-6	7042000	6992000	7507000	6806000	7665000	7537000	0.97878	-0.0309428	0.665157	0.666667	0.290795
Com_915_pos	Anise oil	C14H18O3	234.291	15.13	Benzene and substituted derivatives	8007-70-3	357600	258300	305200	271400	281500	316200	1.05983	0.0838356	0.657418	0.555556	0.315689
Com_916_pos	Nortanshinone	C17H12O4	280.274	15.76	Quinones	97399-70-7	24880	18520	36160	90390	58000	79220	0.349545	-1.51645	0.013671	1	1.56305
Com_917_pos	Eriodictyol-7-O-glucoside	C21H22O11	450.393	5.77	Flavonoids	38965-51-4	18030	21900	8423	6208	3855	3367	3.60037	1.84815	0.0303052	1	1.47355
Com_918_pos	Hesperetin 5-O-glucoside	C22H24O11	464.419	6.59	Flavanones	69651-80-5	616800	711600	1012000	610600	400900	288100	1.80086	0.848687	0.088675	1	1.33056
Com_919_pos	1-Hexadecanol	C16H34O	242.441	5.25	Fatty Acyls	36653-82-4	13810	18820	16260	23920	13230	19040	0.870084	-0.200774	0.585681	0.666667	0.416569
Com_92_neg	Lysope 14:0	C19H40NO7P	425.5	11.27	Phospholipid		5267	7267	5807	3544	5638	8554	1.03411	0.0483916	0.771848	0.555556	0.274754
Com_920_pos	1-Monopalmitin	C19H38O4	330.503	11.26	Fatty Acyls	19670-51-0	52960	33040	18820	26350	23400	24530	1.41115	0.496868	0.477698	0.666667	0.669453
Com_921_pos	Hypoxanthine-9-beta-D-Arabinofuranoside	C10H12N4O5	268.226	2.58	Nucleotide And Its Derivates	7013-16-3	4399000	4614000	4872000	3607000	1712000	6035000	1.22292	0.290327	0.467821	0.666667	0.747633
Com_922_pos	Indole-3-acetamide	C10H10N2O	174.199	0.82	Indoles and derivatives	879-37-8	2318000	2407000	3142000	4391000	4571000	4769000	0.572937	-0.803551	0.0221231	1	1.53988
Com_923_pos	Indole-3-Carboxaldehyde	C9H7NO	145.158	4.9	Indoles and derivatives	487-89-8	2328000	1712000	1717000	1577000	1838000	1827000	1.09824	0.1352	0.508048	0.444444	0.549841
Com_924_pos	dUDP	C9H14N2O11P2	388.162	7.17	Nucleotide And Its Derivates	4208-67-7	24720	24270	32500	8178	19010	10840	2.14289	1.09956	0.0665285	1	1.4303
Com_925_pos	6-Deoxy-D-glucose	C6H12O5	164.156	0.95	Carbohydrates And Its Derivatives	2103284	39140	47670	13040	23000	44510	27190	1.05438	0.076398	0.926941	0.555556	0.0788445
Com_926_pos	(-)-Carvone	C10H14O	150.218	9.22	Terpenoids	6485-40-1	24130	21860	29580	11530	23850	18580	1.40048	0.485923	0.216418	0.888889	0.761211
Com_927_pos	2-Methylcinnamic acid	C10H10O2	162.185	5.53	Cinnamic acids and derivatives	2373-76-4	1723000	1675000	1707000	1333000	1250000	1300000	1.31471	0.394739	0.00136519	1	1.54859
Com_928_pos	Geranylacetone	C13H22O	194.313	5.34	Terpenoids	3796-70-1	11200000	11550000	11250000	9065000	9872000	9724000	1.18628	0.246446	0.0141555	1	1.45852
Com_929_pos	Vanillin	C8H8O3	152.147	1.02	Phenols And Its Derivatives	121-33-5	15450	24090	12610	21390	8105	23220	0.989282	-0.0155463	0.903123	0.444444	0.191866
Com_93_neg	Lysope 16:0	C21H44NO7P	453.55	12.48	Phospholipid		3683000	3345000	3838000	3386000	3630000	3711000	1.01296	0.0185743	0.821089	0.555556	0.0370499
Com_930_pos	alpha-Ionone	C13H20O	192.297	1.86	Terpenoids	127-41-3	2670000	2765000	2396000	917100	997000	1075000	2.61985	1.38949	0.000109147	1	1.75372
Com_931_pos	Solanidine	C27H43NO	397.636	0.96	Steroids and steroid derivatives	80-78-4	15160000	14620000	16250000	16240000	11620000	20160000	0.958559	-0.061061	0.920544	0.555556	0.255858
Com_932_pos	N-Feruloylputrescine	C14H20N2O3	264.32	5.22	Cinnamic acids and derivatives		7784	8309	11130	9852	5820	17300	0.82564	-0.276415	0.773456	0.555556	0.340106
Com_933_pos	MAG (18:3)	C21H36O4	352.2	12.12	Glycerolipids		23340000	20490000	23380000	21400000	29270000	22170000	0.922707	-0.116055	0.55623	0.444444	0.490378
Com_934_pos	LysoPC 20:4	C28H50NO7P	543.4	12.69	Phospholipid		3597000	3441000	3238000	2585000	2027000	3203000	1.31491	0.394961	0.153477	1	1.28168
Com_935_pos	LysoPC 15:1	C23H46NO7P	479.1	11.45	Phospholipid		108700	94880	95540	54070	64650	52680	1.74516	0.803357	0.00315028	1	1.61329
Com_936_pos	LysoPC 15:0	C23H48NO7P	481.3	11.94	Phospholipid		342300	319900	321400	223700	259600	262800	1.31832	0.398703	0.0203197	1	1.50896
Com_937_pos	MAG (18:1)	C21H40O4	356.2	15.2	Glycerolipids		57100	105400	70040	19270	18780	37980	3.05853	1.61284	0.0195449	1	1.50852
Com_938_pos	MGMG (18:2)	C27H48O9	533.4	12.8	Glycerolipids		14570	13510	16970	9657	14740	37090	0.732675	-0.448754	0.739585	0.555556	0.425476
Com_939_pos	LysoPC 10:0	C18H38NO7P	411.3	6.25	Phospholipid		2477000	3015000	1972000	672000	1040000	1590000	2.26045	1.17661	0.0549663	1	1.48951
Com_94_neg	Lysope 18:0	C23H48NO7P	479.588	13.73	Phospholipid		86860	84760	95980	56640	62180	53900	1.54933	0.631643	0.00155539	1	1.15158
Com_940_pos	Cocamidopropyl betaine	C19H38N2O3	342.1	9.91	Alkaloids and derivatives	86438-79-1	125000	131100	116000	110700	187400	129100	0.871021	-0.199221	0.54376	0.555556	0.556749
Com_941_pos	Colchicine	C22H25NO6	399.44	7.965	Alkaloids and derivatives	64-86-8	921	2527	1017	863	11030	3819	0.284178	-1.81513	0.34789	0.666667	0.813023
Com_942_pos	Phloretin	C15H14O5	274.27	8.598	Chalcones and dihydrochalcones	60-82-2	40420	53640	38440	27530	29620	28830	1.54106	0.623919	0.0503039	1	1.27792
Com_943_pos	Glabrene	C20H18O4	322.361	10.49	Isoflavonoids	60008-03-9	6772	8578	12650	6277	2697	6939	1.75957	0.815221	0.171358	0.888889	0.966849
Com_944_pos	Hecogenin	C27H42O4	430.628	6.08	Flavonoids	467-55-0	22790	35810	16550	18860	20800	22880	1.20163	0.264994	0.608896	0.555556	0.327939
Com_945_pos	Podophyllotoxin	C22H22O8	414.412	11.55	Lignans	518-28-5	27890	39310	30310	35300	33410	42580	0.876179	-0.190702	0.344803	0.777778	0.4565
Com_946_pos	Pratensein-7-O-glucoside	C22H22O11	462.41	6.86	Isoflavonoids	36191-03-4	3843000	2984000	3208000	1701000	1984000	1100000	2.09718	1.06845	0.0342948	1	1.55597
Com_947_pos	S-(5'-Adenosyl)-L-methionine	C15H22N6O5S	398.137	0.83	Amino Acid And Derivatives		3019000	2677000	3502000	2859000	3237000	3162000	0.993519	-0.00938036	0.906089	0.555556	0.0759121
Com_948_pos	Petunidin 3-O-glucoside	C22H23O12	479	0.98	Anthocyanins	71991-88-3	953300	905300	829100	953300	838700	903600	0.997069	-0.00423432	0.956373	0.5	0.0278159
Com_949_pos	Angelol K	C20H24O7	376.406	11.12	Coumarins and derivatives	169736-93-0	865800	792500	729400	2611000	732700	977200	0.552593	-0.85571	0.371671	0.777778	0.573685
Com_95_neg	Lysope 18:1	C23H46NO7P	479.588	12.81	Phospholipid		547800	607300	535000	482800	394000	443900	1.2797	0.355806	0.0309555	1	0.632422
Com_950_pos	Angelol A	C20H24O7	376.406	11.11	Coumarins and derivatives	19625-17-3	262000	215900	175300	715300	206000	266600	0.549878	-0.862817	0.350552	0.777778	0.582857
Com_951_pos	Paeonol	C9H10O3	166.177	4.08	Ketones	552-41-0	1099000	1150000	1011000	663100	733300	744700	1.52258	0.60652	0.00131935	1	1.68163
Com_952_pos	Micheliolide	C15H20O3	248.318	10.15	Organoheterocyclic compounds	68370-47-8	38190	60580	42980	47110	35970	24910	1.31262	0.392451	0.288423	0.777778	0.714493
Com_953_pos	Neodiosmin	C28H32O15	608.545	7.12	Flavones and Flavonols	38665-01-9	3878000	4692000	4776000	2466000	2424000	2376000	1.83677	0.877174	0.0104631	1	1.62596
Com_954_pos	Tricin	C17H14O7	330.289	7.5	Flavones and Flavonols	520-32-1	224300	182300	199400	151100	142800	171100	1.30323	0.382087	0.0309101	1	1.18449
Com_955_pos	trans-3-Hydroxy-L-proline	C5H9NO3	131.13	2.14	Amino Acid And Derivatives	876067	9037000	8656000	8117000	3960000	4228000	4435000	2.04468	1.03188	9.55616e-05	1	1.74575
Com_956_pos	Val-Ser	C8H16N2O4	204.224	1.01	Amino Acid And Derivatives	13588-94-8	305300	276000	321000	275900	328600	273900	1.02721	0.0387291	0.722186	0.666667	0.309699
Com_957_pos	alpha-Keto-gamma-(methylthio)butyric acid	C5H8O3S	148.18	13.57	Organic Acid And Its Derivatives	583-92-6	5612000	7542000	7070000	6679000	6304000	6473000	1.03947	0.0558532	0.763465	0.666667	0.129693
Com_958_pos	4-Acetamidobutyric Acid	C6H11NO3	145.156	1.03	Amino Acid And Derivatives	3025-96-5	300000	396100	379300	431000	486200	543100	0.736424	-0.441391	0.0508622	1	1.38162
Com_959_pos	Gentiobiose	C12H22O11	342.297	1	Carbohydrates And Its Derivatives	554-91-6	75050	73640	71160	53650	73050	75390	1.08788	0.121522	0.473124	0.555556	0.401162
Com_96_neg	N-Acetylalanine	C5H9NO3	131.13	2.15	Amino Acid And Derivatives	97-69-8	144100	165300	141900	111600	111900	141600	1.2361	0.305795	0.0935365	1	0.502577
Com_960_pos	alpha-Nicotinamide adenine dinucleotide	C21H27N7O14P2	663.425	1.04	Nucleotide And Its Derivates	7298-93-3	3579000	3754000	2628000	2802000	3959000	3677000	0.954302	-0.0674828	0.769609	0.666667	0.245044
Com_961_pos	trans-3,5-Dimethoxy-4-hydroxycinnamaldehyde	C11H12O4	208.211	6.49	Phenols And Its Derivatives	4206-58-0	117000	116100	123800	68870	84370	56780	1.69936	0.764993	0.0380631	1	1.59924
Com_963_pos	N-Methylnicotinamide	C7H8N2O	136.151	1.84	Pyridines and derivatives	114-33-0	51020	59730	55970	21780	22020	18260	2.68643	1.42569	0.000308015	1	1.7078
Com_964_pos	(-)-3-(3,4-Dihydroxyphenyl)-2-methylalanine	C10H13NO4	211.214	4.61	Amino Acid And Derivatives	555-30-6	5249	18980	14510	8162	2879	9939	1.84647	0.884772	0.330202	0.777778	0.827853
Com_965_pos	Orotic acid	C5H4N2O4	156.096	1.44	Vitamins	65-86-1	1107000	1376000	1100000	1401000	1038000	973000	1.05012	0.0705504	0.69953	0.666667	0.376294
Com_966_pos	Cordycepin	C10H13N5O3	251.24	3.196	Alkaloids and derivatives	73-03-0	55790	58920	55340	39470	35030	58780	1.27589	0.351499	0.226863	0.777778	1.03582
Com_967_pos	Quinidine	C20H24N2O2	324.411	5.831	Alkaloids and derivatives	56-54-2	13350	27490	19650	4537	8657	19870	1.82948	0.871435	0.220084	0.777778	1.0538
Com_968_pos	Stachydrine	C7H13NO2	143.18	1.008	Amino Acid And Derivatives	471-87-4	62870	62690	689500	151300	237400	165600	1.47043	0.556239	0.776371	0.666667	0.279016
Com_969_pos	tZROG	C21H31N5O10	513.498	5.2	Phytohormones	62512-97-4	7575	7308	10840	7912	3065	2539	1.90315	0.928391	0.152985	0.777778	1.0432
Com_97_neg	N-Acetyl-Asp-Glu	C11H16N2O8	304.253	2.02	Amino Acid And Derivatives	3106-85-2	72020	89850	52330	9510	22230	27800	3.59758	1.84703	0.0361209	1	1.2261
Com_970_pos	Tyramine	C8H11NO	137.179	2	Benzene and substituted derivatives	51-67-2	15370000	16720000	15770000	10320000	11630000	11650000	1.4244	0.510359	0.00333287	1	1.62172
Com_971_pos	Tuberonic acid hexoside	C18H28O9	388.41	5.89	Carbohydrates And Its Derivatives		302400	251300	320500	774700	551800	710700	0.429118	-1.22055	0.00360167	1	1.58986
Com_972_pos	Tricin O-sinapoylpentoside	C33H32O15	668.6	8.1	Flavonoids		2941	1437	1073	1348	270	2737	1.25166	0.323848	0.551966	0.666667	0.543285
Com_973_pos	Tricin O-malonylhexoside	C26H26O15	578.47	7.5	Flavonoids		23280	43270	32770	26550	69380	26090	0.813965	-0.296961	0.756247	0.444444	0.24359
Com_974_pos	Leucine derivative			5.56	Amino Acid And Derivatives		6954	4440	5258	6918	3946	5491	1.01816	0.0259637	0.90513	0.444444	0.114723
Com_975_pos	Kaempferol 3-O-glucoside-2‘-O-rhamnoside			6.08	Flavones and Flavonols		1389000	1604000	1448000	763300	582800	977900	1.91093	0.934275	0.0380986	1	1.41871
Com_977_pos	L-Cystine	C6H12N2O4S2	240.301	2.03	Amino Acid And Derivatives	56-89-3	336400	424200	588800	205900	375900	179800	1.7718	0.825213	0.105103	0.888889	1.23042
Com_978_pos	C-hexosyl-luteolin O-hexoside	C27H30O16	610.518	5.68	Flavonoids		897900	563500	588500	705700	906500	1188000	0.732055	-0.449976	0.213652	0.888889	0.751239
Com_979_pos	C-hexosyl-apigenin O-p-coumaroylhexoside	C36H36O17	740.66	6.78	Flavonoids		130800	103000	118300	85800	76840	97760	1.35215	0.435256	0.0371649	1	1.1587
Com_98_neg	Angelol B	C20H24O7	376.4	0.98	Coumarins and derivatives	83156-04-1	9571	6158	5818	13440	11610	7389	0.664231	-0.590242	0.167458	0.888889	0.923492
Com_980_pos	C-hexosyl-apigenin O-hexosyl-O-hexoside	C33H40O20	756.66	0.98	Flavonoids		10800	12250	5642	7340	13320	23050	0.656417	-0.607315	0.422741	0.777778	0.679101
Com_981_pos	C-hexosyl-chrysoeriol O-feruloylhexoside	C38H40O19	800.71	6.85	Flavonoids		121100	156000	59640	197800	182000	207000	0.573858	-0.801234	0.157985	1	1.21702
Com_982_pos	C-hexosyl-chrysoeriol O-caffeoylhexoside	C37H38O19	786.68	6.37	Flavonoids		9268	5803	3210	3398	4474	9819	1.03335	0.0473294	0.917923	0.444444	0.227708
Com_983_pos	5-O-Caffeoylshikimic acid	C16H16O8	336.293	11.63	Cinnamic acids and derivatives	180981-12-8	29500	33890	53540	28530	22540	43480	1.2367	0.306496	0.457454	0.777778	0.569333
Com_984_pos	LysoPC 16:0 (2n isomer)	C24H50NO7P	495.33	12.55	Phospholipid		11850000	11520000	11600000	9904000	13450000	12210000	0.983298	-0.0242998	0.930512	0.666667	0.10827
Com_985_pos	LysoPC 14:0 (2n isomer)	C22H46NO7P	467.3	11.36	Phospholipid		247200	230600	178500	190500	167700	196600	1.18295	0.242388	0.243522	0.777778	0.998895
Com_986_pos	LysoPC 18:0	C26H54NO7P	523.36	13.8	Phospholipid		698900	684300	768300	406400	653600	507100	1.37292	0.457246	0.127358	1	1.34295
Com_987_pos	Cucurbitacin I	C30H42O7	514.293	0.67	Terpenoids	117793	246200	230200	189000	158200	250300	116100	1.26839	0.343004	0.334642	0.666667	0.855462
Com_988_pos	Asp-phe	C13H16N2O5	280.106	5.12	Amino Acid And Derivatives	13433-09-5	100300	102200	117000	50360	37980	65730	2.07373	1.05223	0.0325664	1	1.60569
Com_989_pos	6-Aminocaproic acid	C6H13NO2	131.095	2.07	Fatty Acyls	60-32-2	9359000	9267000	8526000	4086000	4368000	4455000	2.10334	1.07268	5.22353e-05	1	1.74986
Com_99_neg	2-(Formylamino)benzoic acid	C8H7NO3	165.043	5.47	Benzoic acids and derivatives	3342-77-6	165400	181900	161200	62430	40930	46200	3.39997	1.76552	0.00644359	1	1.55915
Com_990_pos	Dihydrojasmone	C11H18O	166.26	11.468	Carbonyl compounds	1128-08-1	4280000	3809000	4107000	4146000	3875000	4367000	0.984501	-0.0225352	0.764539	0.666667	0.285625
Com_991_pos	Verbascoside	C29H36O15	624.59	6.581	Cinnamic acids and derivatives	61276-17-3	6232	2819	1928	7555	2447	6511	0.66487	-0.588856	0.440859	0.777778	0.564167
Com_992_pos	2-Phenylethylamine	C8H11N	121.18	4.584	Amines	64-04-0	199300	200900	184100	108500	120900	144200	1.56397	0.645215	0.0226531	1	1.55829
Com_993_pos	5-O-Methylvisammioside	C22H28O10	452.45	7.037	Flavonoids	84272-85-5	12300	15910	11480	10540	12530	23870	0.845548	-0.242042	0.705415	0.555556	0.398326
Com_994_pos	Oxidized glutathione	C20H32N6O12S2	630.646	1.06	Amino Acid And Derivatives	121-24-4	13510000	13280000	16930000	14000000	12890000	12110000	1.12103	0.164819	0.302783	0.777778	0.704929
Com_995_pos	Glu-Glu	C10H14N2O7	276.243	0.99	Amino Acid And Derivatives	3929-61-1	27950	26920	34230	9166	24550	18020	1.72221	0.784257	0.161647	1	1.06633
Com_996_pos	DL-Glutamine	C5H10N2O3	146.14	0.84	Amino Acid And Derivatives	1825942	192800000	198600000	208800000	178000000	183700000	182500000	1.1029	0.141306	0.0375975	1	1.40828
Com_997_pos	VitaMin U	C6H14ClNO2S	199.7	0.75	Vitamins	582174	9243000	9293000	9921000	7437000	7970000	7984000	1.21658	0.28283	0.00386441	1	1.63763
Com_998_pos	L-lysine	C6H14N2O2	146.19	0.74	Amino Acid And Derivatives	56-87-1	19610000	21270000	24570000	12820000	15610000	17590000	1.42221	0.508132	0.0398837	1	1.47876

## Sheet: Table S2
Table S2 Differential metabolites between CK and HT
ID	Name	Formula	Molecular Weight	RT [min]	Class(English)	CAS	HT_1	HT_2	HT_3	CK_1	CK_2	CK_3	FC	log2FC	Pvalue	ROC	VIP	Up_Down
Com_516_neg	Astragalus polyphenols	C20H22O9	406.38	6.588	Glycosides	82373-94-2	308700	336100	330700	113500	100300	109200	3.02012	1.59461	3.66e-05	1	1.52074	up
Com_331_neg	E-3,4,5'-Trihydroxy-3'-glucopyranosylstilbene	C20H22O9	406.4	6.23	Phenylpropanoids and polyketides	29884-49-9	79450	95770	87700	23860	21030	20180	4.04057	2.01456	4.77e-05	1	1.57835	up
Com_989_pos	6-Aminocaproic acid	C6H13NO2	131.095	2.07	Fatty Acyls	60-32-2	9359000	9267000	8526000	4086000	4368000	4455000	2.10334	1.07268	5.22e-05	1	1.74986	up
Com_1228_pos	Leucine	C6H13NO2	131.175	2.1	Amino Acid And Derivatives	26782-71-8	4938000	4872000	4458000	2156000	2368000	2363000	2.07173	1.05084	8.27e-05	1	1.74873	up
Com_955_pos	trans-3-Hydroxy-L-proline	C5H9NO3	131.13	2.14	Amino Acid And Derivatives	4298-08-02	9037000	8656000	8117000	3960000	4228000	4435000	2.04468	1.03188	9.56e-05	1	1.74575	up
Com_930_pos	alpha-Ionone	C13H20O	192.297	1.86	Terpenoids	127-41-3	2670000	2765000	2396000	917100	997000	1075000	2.61985	1.38949	0.000109147	1	1.75372	up
Com_443_neg	Salidroside	C14H20O7	300.304	5.089	Glycosides	10338-51-9	210900	214000	246600	32990	35070	35250	6.49985	2.70041	0.000117672	1	1.75928	up
Com_725_pos	4-Pyridoxate	C8H9NO4	183.161	2.91	Pyridines and derivatives	82-82-6	94580	89120	89290	44100	41840	46490	2.06139	1.04362	0.000117774	1	1.74555	up
Com_418_neg	Luteolin 7-O-glucoside	C21H20O11	448.38	6.664	Flavonoids	5373-11-05	275800	289700	314600	94470	109100	110300	2.80403	1.4875	0.000124878	1	1.64322	up
Com_585_pos	Homocysteic acid	C4H9NO5S	183.18	1.83	Amino Acid And Derivatives	1001-13-4	229300	255600	220400	96740	90830	104500	2.41483	1.27192	0.000131824	1	1.73193	up
Com_111_neg	Kinsenoside	C10H16O8	264.229	3.93	Carbohydrates And Its Derivatives	151870-74-5	4398000	5059000	4397000	1712000	1804000	2011000	2.5066	1.32573	0.000159635	1	1.4097	up
Com_551_pos	Chrysoeriol C-hexoside	C22H22O11	462.404	6.72	Flavonoids		593800	489100	502800	10580000	11090000	11080000	0.0484183	-4.3683	0.00018441	1	1.69777	down
Com_783_pos	3-Hydroxyhippuric Acid	C9H9NO4	195.172	2.67	Organic Acid And Its Derivatives	1637-75-8	18960	19910	22980	4602	3640	4690	4.78271	2.25783	0.00019008	1	1.73776	up
Com_142_neg	Terephthalic acid	C8H6O4	166.13	5.801	Benzoic acids and derivatives	100-21-0	977900	950600	832500	252000	301400	312900	3.18712	1.67225	0.000249828	1	1.71184	up
Com_369_neg	Isoorientin	C21H20O11	448.38	6.174	Flavones and Flavonols	4261-42-1	86960	93790	75590	713000	684900	739500	0.119931	-3.05973	0.000264232	1	1.76536	down
Com_963_pos	N-Methylnicotinamide	C7H8N2O	136.151	1.84	Pyridines and derivatives	114-33-0	51020	59730	55970	21780	22020	18260	2.68643	1.42569	0.000308015	1	1.7078	up
Com_336_neg	1-O-b-D-glucopyranosyl sinapate	C17H22O10	386.351	5.88	Polyphenol	78185-48-5	256800	246600	291200	98910	106900	123100	2.41586	1.27254	0.00054689	1	1.6293	up
Com_622_pos	N-Acetylthreonine	C6H11NO4	161.069	1.73	Amino Acid And Derivatives	17093-74-2	295200	402100	336300	83450	96930	101700	3.66421	1.8735	0.000587852	1	1.72092	up
Com_887_pos	p-Aminobenzoate	C7H7NO2	137.136	4.45	Benzoic acids and derivatives	150-13-0	4806000	5092000	4999000	1813000	2009000	2095000	2.51766	1.33208	0.000619817	1	1.75301	up
Com_519_pos	L-Methionine sulfone	C5H11NO4S	181.21	1.84	Amino Acid And Derivatives	7314-32-1	39130000	41290000	33590000	13740000	14730000	15580000	2.5882	1.37195	0.00063122	1	1.74956	up
Com_542_pos	1,5-Diaminopentane	C5H14N2	102.116	0.83	Amines	462-94-2	327800	367000	339600	156800	151000	153300	2.24333	1.16564	0.000672824	1	1.76099	up
Com_817_pos	isoleucine	C6H13NO2	131.17	2.11	Amino Acid And Derivatives	73-32-5	113400000	111800000	98430000	47670000	56290000	56160000	2.02117	1.01519	0.000703129	1	1.73043	up
Com_635_pos	D-Homocysteine	C4H9NO2S	135.185	1.86	Amino Acid And Derivatives	454-28-4	915700	916000	766200	285100	361800	356300	2.58961	1.37274	0.000819364	1	1.73135	up
Com_1205_pos	Methyl Benzoate	C8H8O2	136.148	1.84	Benzoic acids and derivatives	93-58-3	345100	400800	331900	130700	141200	140200	2.61538	1.38702	0.00103183	1	1.74615	up
Com_889_pos	Coumalic acid	C6H4O4	140.094	0.72	Organic Acid And Its Derivatives	500-05-0	86230	63440	92210	522500	469800	445000	0.168288	-2.571	0.00135733	1	1.7175	down
Com_358_neg	Deoxycytidine	C9H13N3O4	227.091	1.81	Nucleotide And Its Derivates	951-77-9	3857	3301	2645	1042	739	1040	3.47501	1.79702	0.00141371	1	1.57256	up
Com_316_neg	Pinobanksin	C15H12O5	272.069	7.06	Flavonoids	548-82-3	28710	33690	30030	7402	7039	9700	3.82876	1.93688	0.00145305	1	1.62276	up
Com_36_neg	Sinapic acid-O-glucoside			5.9	Phenols And Its Derivatives		27300	24260	42040	163500	290900	302500	0.123662	-3.01552	0.00148432	1	1.7189	down
Com_255_neg	D-Glucopyranose	C6H12O6	180.156	0.87	Carbohydrates And Its Derivatives	28905-12-6	252100	313500	324300	112100	103200	139200	2.5103	1.32786	0.00159036	1	1.68799	up
Com_349_neg	Orientin	C21H20O11	448.377	6.25	Flavones and Flavonols	28608-75-5	39640	37070	29500	311200	317000	315700	0.112523	-3.15171	0.00160116	1	1.75894	down
Com_1110_pos	5-Hydroxyindole-3-acetic acid	C10H9NO3	191.058	0.91	Indoles and derivatives	54-16-0	471600	470800	537000	193900	242000	239800	2.18943	1.13056	0.00180642	1	1.72535	up
Com_780_pos	3-Hydroxy-3-Methylpentane-1,5-Dioic Acid	C6H10O5	162.141	5.9	Amino Acid And Derivatives	503-49-1	825200	958100	809000	378700	360900	380000	2.31538	1.21125	0.00205027	1	1.73356	up
Com_395_neg	4-Hydroxy-3-methoxyphenylglycol sulfate potassium salt	C9H11KO7S	302.343	0.92	Benzene and substituted derivatives	71324-20-4	94150	79750	76190	39280	46760	36060	2.04824	1.03438	0.00220817	1	1.50704	up
Com_440_neg	Gastrodin	C13H18O7	286.28	3.944	Phenols And Its Derivatives	62499-27-8	20690	21720	16970	7349	6887	7627	2.716	1.44149	0.00223287	1	1.37237	up
Com_684_pos	Caffeic aldehyde	C9H8O3	164.1	1.84	Phenylpropanoids and polyketides		9721000	10810000	8177000	3528000	3585000	3976000	2.58887	1.37232	0.00239825	1	1.73504	up
Com_657_pos	6-Aminohexanoic acid	C6H13NO2	131.173	2.1	Amino Acid And Derivatives	1319-82-0	246200	209600	198400	96440	104600	104500	2.14113	1.09837	0.00280381	1	1.71791	up
Com_1244_pos	Sinapoyl O-hexoside	C17H22O10	370.351	5.95	Phenols And Its Derivatives		1143	1674	3299	23130	67470	73470	0.0372768	-4.74558	0.00281073	1	1.61341	down
Com_813_pos	Glycine	C2H5NO2	75.07	0.88	Amino Acid And Derivatives	56-40-6	151800	133600	114900	71040	63510	59710	2.06064	1.04309	0.00315007	1	1.65713	up
Com_640_pos	2-Pyrrolidinone	C4H7NO	85.1	2.369	Organoheterocyclic compounds	616-45-5	101900	100500	96920	43880	45020	52290	2.11998	1.08405	0.00318623	1	1.74298	up
Com_971_pos	Tuberonic acid hexoside	C18H28O9	388.41	5.89	Carbohydrates And Its Derivatives		302400	251300	320500	774700	551800	710700	0.429118	-1.22055	0.00360167	1	1.58986	down
Com_664_pos	Apigenin C-pentoside	C20H18O9	402.35	0.73	Flavonoids		87890	122200	91460	30470	45870	32930	2.75968	1.4645	0.00371086	1	1.62715	up
Com_708_pos	N,N-Dimethyl-1,4-phenylenediamine	C8H12N2	136.194	4.43	Amines	99-98-9	878800	860900	800500	349200	441500	361500	2.20465	1.14055	0.00375407	1	1.72193	up
Com_771_pos	14,15-Dehydrocrepenynic acid	C18H28O2	276.414	12.15	Fatty Acyls	4154-44-3	8518000	9547000	8226000	4046000	3969000	5101000	2.0045	1.00324	0.00407845	1	1.68757	up
Com_41_neg	Rosavin	C20H28O10	428.43	6.92	Fatty Acyls	84954-92-7	18870	19480	14780	8178	8667	6117	2.31382	1.21028	0.00424644	1	1.0936	up
Com_675_pos	N'-p-Coumaroyl agmatine		276.2	13.08	Cinnamic acids and derivatives		43010	59800	36770	12480	12150	15500	3.4782	1.79834	0.00442383	1	1.54496	up
Com_204_neg	Echinacoside	C35H46O20	786.73	5.89	Polyphenol	82854-37-3	1940000	1777000	1433000	3064000	3822000	4271000	0.461594	-1.1153	0.00445032	1	1.28777	down
Com_1009_pos	LysoPC 19:0	C27H56NO7P	537.71	3.95	Phospholipid	108273-88-7	28690	28850	24540	9500	10550	13480	2.44796	1.29158	0.00456477	1	1.67929	up
Com_1284_pos	5-Methoxyindole-3-acetic acid	C11H11NO3	205.21	4.87	Indoles and derivatives	3471-31-6	99960	115300	64050	264100	386200	420400	0.260867	-1.93862	0.00458767	1	1.66859	down
Com_107_neg	4-Hydroxyquinazoline	C8H6N2O	146.146	5.54	Organoheterocyclic compounds	491-36-1	1527000	1345000	1207000	399700	604800	517900	2.67932	1.42187	0.00472009	1	1.45163	up
Com_683_pos	MAG (18:4)	C21H34O4	350	11.27	Glycerolipids		753300	868700	733200	295900	371900	407500	2.19027	1.13111	0.00472117	1	1.66568	up
Com_886_pos	Urea	CH4N2O	60.055	0.93	Organic Acid And Its Derivatives	57-13-6	3645000	3503000	3533000	636200	931900	703700	4.70156	2.23314	0.00491793	1	1.72875	up
Com_1085_pos	gamma-Glu-Leu	C11H20N2O5	260.287	5.17	Amino Acid And Derivatives	2566-39-4	66140	82210	52750	20160	31060	21640	2.76009	1.46471	0.00538555	1	1.6375	up
Com_382_neg	Ala-Gln	C8H15N3O4	217.22	0.85	Amino Acid And Derivatives	39537-23-0	79350	74560	106100	41280	33390	42080	2.22707	1.15514	0.00563886	1	1.31803	up
Com_1197_pos	N-glycyl-L-proline	C5H10N2O4	162.144	2.45	Amino Acid And Derivatives		2205	2515	3420	800	576	1038	3.372	1.7536	0.00564888	1	1.29497	up
Com_844_pos	Phellodenol H O-hexoside			5.96	Coumarins and derivatives		45890	29950	48760	6735	7555	13630	4.46275	2.15793	0.00643744	1	1.63117	up
Com_99_neg	2-(Formylamino)benzoic acid	C8H7NO3	165.043	5.47	Benzoic acids and derivatives	3342-77-6	165400	181900	161200	62430	40930	46200	3.39997	1.76552	0.00644359	1	1.55915	up
Com_288_neg	D-Glucose	C6H12O6	180.156	0.94	Carbohydrates And Its Derivatives	50-99-7	125100	165300	130000	65040	49450	73730	2.23356	1.15934	0.00668038	1	1.36456	up
Com_184_neg	Saponarin	C27H30O15	594.518	6.27	Flavonoids	20310-89-8	194000	199300	185500	89210	78390	103100	2.13816	1.09637	0.00727883	1	1.37568	up
Com_46_neg	Procyanidin B2	C30H26O12	578.529	5.16	Anthocyanins	29106-49-8	9952	19340	11440	807	1872	2290	8.19722	3.03514	0.00770424	1	1.61717	up
Com_305_neg	Salvianolic acid A	C26H22O10	494.447	7.685	Phenolic acids	96574-01-5	2432	7897	3691	69900	103400	80960	0.0551404	-4.18075	0.007713	1	1.70806	down
Com_376_neg	D-Xylulose	C5H10O5	150.13	1.01	Carbohydrates And Its Derivatives	551-84-8	331700	296300	302000	87060	130100	113600	2.81171	1.49145	0.00816901	1	1.72049	up
Com_836_pos	C-pentosyl-chrysoeriol O-hexoside	C27H30O15	594.526	6.04	Flavonoids		1007000	1084000	741800	359800	395600	342100	2.58114	1.36801	0.00842867	1	1.70337	up
Com_297_neg	L-(+)-Arabinose	C5H10O5	150.13	0.9	Carbohydrates And Its Derivatives	5328-37-0	179300	254400	159500	45060	43710	80630	3.50177	1.80808	0.00853372	1	1.62484	up
Com_472_neg	Fructose	C6H12O6	180.16	0.92	Carbohydrates And Its Derivatives	57-48-7	381100	277000	349200	112300	89470	155300	2.82102	1.49621	0.00870014	1	1.51439	up
Com_365_neg	Gallic acid O-Hexoside		332	4.13	Benzoic acids and derivatives		7980	2963	5007	49210	45940	19420	0.139216	-2.8446	0.00892574	1	1.6329	down
Com_504_neg	Ferulic acid methyl ester	C11H12O4	208.21	8.84	Cinnamic acids and derivatives	2309-07-01	41080	37450	45940	74510	107300	105500	0.433225	-1.20681	0.00893583	1	1.49417	down
Com_339_neg	9-KODE	C18H30O3	294.2	12.07	Fatty Acyls	54232-59-6	912900	973000	974400	439300	410800	540000	2.05762	1.04098	0.00895745	1	1.37004	up
Com_768_pos	L-cysteine	C3H7NO2S	121.16	0.88	Amino Acid And Derivatives	52-90-4	59370	57470	65000	23050	31260	30660	2.14005	1.09764	0.00896559	1	1.64135	up
Com_1255_pos	di-C,C-hexosyl-apigenin derivative	C27H30O15	594.518	6.36	Flavonoids		610100	499300	537800	173200	244300	263600	2.41844	1.27408	0.00996292	1	1.57949	up
Com_362_neg	1-O-beta-D-Glucopyranosyl sinapate	C17H22O10	386.1	5.88	Phenols And Its Derivatives		181300	128500	177900	62640	70460	65830	2.45162	1.29373	0.0103006	1	1.46472	up
Com_524_pos	Sulindac	C20H17FO3S	356.411	8.3	Organic Acid And Its Derivatives	38194-50-2	1263	727	717	2823	2068	3262	0.332025	-1.59064	0.0103647	1	1.29907	down
Com_567_pos	LysoPC 20:0 (2n isomer)	C28H58NO7P	551.39	9.09	Phospholipid		138600	151100	133100	62250	55330	78860	2.15231	1.10589	0.0104419	1	1.68847	up
Com_1081_pos	Ammothamnine	C15H24N2O2	264.36	4.64	Alkaloids and derivatives	16837-52-8	33150	34560	18530	11290	6810	8027	3.3008	1.72282	0.0112417	1	1.53853	up
Com_90_neg	3-Hydroxyanthranilic Acid	C7H7NO3	153.135	4.45	Benzoic acids and derivatives	548-93-6	33920	32100	31130	7848	11320	12220	3.09513	1.63	0.0117891	1	1.62336	up
Com_54_neg	Purpureaside C	C35H46O20	786.737	5.91	Phenylpropanoids	108648-07-3	1815000	1817000	1649000	3221000	4374000	4567000	0.434221	-1.2035	0.0120702	1	1.29494	down
Com_328_neg	Creatine	C4H9N3O2	131.133	1.95	Amino Acid And Derivatives	57-00-1	193700	198200	184900	79090	87880	108700	2.09236	1.06513	0.0122884	1	1.28452	up
Com_13_neg	9-Hotre	C18H30O3	294.429	12.07	Fatty Acyls	89886-42-0	640800	643800	667900	285500	269900	362200	2.12783	1.08939	0.0123092	1	1.3618	up
Com_824_pos	Biliverdin	C33H34N4O6	582.646	10.32	Organoheterocyclic compounds	114-25-0	8086	9383	5748	21970	19980	23370	0.355435	-1.49234	0.0123651	1	1.68934	down
Com_332_neg	12OHJA-Ile-1			7.8	Phytohormones		15860	19300	13280	33360	32920	53060	0.405899	-1.30081	0.0127551	1	1.15872	down
Com_199_neg	13-HOTrE	C18H30O3	294.2	12.07	Fatty Acyls	87984-82-5	937600	927400	933100	412900	404900	526900	2.08084	1.05716	0.0127581	1	1.35668	up
Com_916_pos	Nortanshinone	C17H12O4	280.274	15.76	Quinones	97399-70-7	24880	18520	36160	90390	58000	79220	0.349545	-1.51645	0.013671	1	1.56305	down
Com_1268_pos	ladanein	C17H14O6	314.295	8.06	Flavones and Flavonols	10176-71-3	15580	26720	21200	9377	10380	6291	2.43781	1.28558	0.0152462	1	1.57672	up
Com_218_neg	Oenin chloride	C23H25ClO12	528.89	5.572	Anthocyanins	7228-78-6	3399	3779	4147	1897	1685	1167	2.38471	1.25382	0.01598	1	1.08571	up
Com_324_neg	Menadione	C11H10O5S	254.262	1.1	Vitamins	130-37-0	7185	6856	10910	19050	13990	21410	0.458237	-1.12583	0.0162569	1	1.47135	down
Com_391_neg	gamma,gamma-Dimethylallyl pyrophosphate	C5H12O7P2	246.092	0.95	Prenol lipids	358-72-5	33330000	32270000	35410000	14460000	14060000	19880000	2.08698	1.06142	0.0168559	1	1.40207	up
Com_699_pos	7,8-Dihydroxy-4-methylcoumarin	C10H8O4	192.168	6.842	Coumarins and derivatives	2107-77-9	64140	69470	43930	26290	30580	24080	2.19321	1.13304	0.0173923	1	1.57567	up
Com_140_neg	Indole-2-carboxylic acid	C9H7NO2	161.16	0.927	Indoles and derivatives	1477-50-5	10410	19000	7155	64850	53510	38910	0.232498	-2.10471	0.01762	1	1.59908	down
Com_175_neg	Jasmonic acid	C12H18O3	210.27	8.98	Phytohormones	3572-66-5	1842000	1894000	1703000	767000	467200	712000	2.79468	1.48268	0.0176392	1	1.50455	up
Com_294_neg	2,6-Dihydroxybenzoic acid	C7H6O4	154.12	6.13	Benzoic acids and derivatives	303-07-1	45300	43980	67800	106000	136900	87240	0.475798	-1.07158	0.0176405	1	1.43646	down
Com_670_pos	Indole-3-acetic acid	C10H9NO2	175.18	7.567	Phytohormones	87-51-4	1709000	1266000	2918000	385500	515600	529100	4.1204	2.04279	0.0186701	1	1.59248	up
Com_1037_pos	Daidzin	C21H20O9	416.111	6.18	Isoflavonoids	552-66-9	39780	38320	36760	11410	11400	6232	3.95496	1.98366	0.0186993	1	1.66575	up
Com_937_pos	MAG (18:1)	C21H40O4	356.2	15.2	Glycerolipids		57100	105400	70040	19270	18780	37980	3.05853	1.61284	0.0195449	1	1.50852	up
Com_189_neg	L(-)-Sorbose	C6H12O6	180.16	0.89	Carbohydrates And Its Derivatives	87-79-6	220700	304300	229500	108100	85470	149900	2.1967	1.13534	0.019999	1	1.44443	up
Com_1068_pos	Phe-Pro	C14H18N2O3	262.304	5.58	Amino Acid And Derivatives	7669-65-0	355700	396100	378800	162700	92570	94860	3.22909	1.69113	0.0200468	1	1.67763	up
Com_1169_pos	Scopoletin	C10H8O4	192.17	6.933	Coumarins and derivatives	92-61-5	373700	587400	486900	175400	199600	295900	2.15829	1.10989	0.0202677	1	1.27063	up
Com_360_neg	Apocynin	C9H10O3	166.17	7.04	Ketones	498-02-2	1833	1984	1931	5317	6246	3775	0.374756	-1.41598	0.0209375	1	1.56094	down
Com_726_pos	4-Pyridoxic acid O-hexoside			1.66	Vitamins		112300	131000	112800	14640	29580	32750	4.62648	2.20991	0.0210658	1	1.66532	up
Com_146_neg	Bergenin	C14H16O9	328.27	5.196	Phenylpropanoids	477-90-7	57360	45630	50090	1455	3950	583	25.5645	4.67607	0.0223886	1	1.66852	up
Com_911_pos	H-Gly-Pro-OH	C7H12N2O3	172.18	1.035	Amino Acid And Derivatives	704-15-4	93440	120400	125700	16740	3584	7430	12.2339	3.61281	0.0225382	1	1.64199	up
Com_311_neg	D-Galactose	C6H12O6	180.16	0.9	Carbohydrates And Its Derivatives	59-23-4	348400	427600	694400	144300	125100	247000	2.84741	1.50965	0.0227448	1	1.51522	up
Com_621_pos	Scopolin	C16H18O9	354.096	5.51	Phenylpropanoids	531-44-2	19420	46740	32220	8293	10430	7157	3.80139	1.92653	0.0234287	1	1.496	up
Com_63_neg	Maltopentaose	C30H52O26	828.726	0.99	Carbohydrates And Its Derivatives	34620-76-3	21360	15820	27210	10730	12300	7779	2.08997	1.06348	0.0252271	1	1.19815	up
Com_247_neg	N-Acetyl-D-glucosamine 6-phosphate	C8H16NO9P	301.188	1.81	Carbohydrates And Its Derivatives		51350	39270	47100	13030	24210	20270	2.39471	1.25985	0.0254885	1	1.25808	up
Com_736_pos	3-Hydroxykynurenine	C10H12N2O4	224.1	5.96	Carbonyl compounds	2147-61-7	9431	10460	8897	19110	19440	31280	0.412258	-1.27838	0.0257604	1	1.29264	down
Com_1156_pos	N-Feruloyltyramine	C18H19NO4	313.348	7.92	Phenols And Its Derivatives	65646-26-6	12660	24030	16610	4422	4816	9423	2.85622	1.51411	0.0262561	1	1.51351	up
Com_888_pos	Dihydroactindiolide	C11H16O2	180.243	5.51	Lactones	17092-92-1	44610	34970	39440	19060	15870	9694	2.66717	1.41531	0.0269596	1	1.46191	up
Com_470_neg	Isovanillic acid	C8H8O4	168.15	6.1	Benzoic acids and derivatives	645-08-9	20670	23210	16520	12510	6822	7927	2.21578	1.14782	0.0273219	1	1.36978	up
Com_101_neg	Forsythoside A	C29H36O15	624.587	6.46	Phenylpropanoids	79916-77-1	11960	9769	13010	5900	2752	3497	2.85941	1.51572	0.0277539	1	1.4688	up
Com_1128_pos	Prim-O-glucosylcimifugin	C22H28O11	468.457	6.25	Carbohydrates And Its Derivatives	80681-45-4	16450	14290	31510	10050	5517	4879	3.04461	1.60626	0.0291773	1	1.39217	up
Com_917_pos	Eriodictyol-7-O-glucoside	C21H22O11	450.393	5.77	Flavonoids	38965-51-4	18030	21900	8423	6208	3855	3367	3.60037	1.84815	0.0303052	1	1.47355	up
Com_643_pos	Betaine	C5H11NO2	117.15	0.907	Alkaloids and derivatives	107-43-7	781300	947600	1342000	3355000	10110000	3608000	0.179869	-2.47498	0.030438	1	1.4701	down
Com_430_neg	Vanillyl Alcohol	C8H10O3	154.16	5.27	Benzene and substituted derivatives	498-00-0	1989	1019	1755	4117	4378	4679	0.361545	-1.46775	0.0323924	1	1.37342	down
Com_988_pos	Asp-phe	C13H16N2O5	280.106	5.12	Amino Acid And Derivatives	13433-09-5	100300	102200	117000	50360	37980	65730	2.07373	1.05223	0.0325664	1	1.60569	up
Com_755_pos	N-p-Cinnamoylputrescine	C13H18N2O	218.29	13.23	Cinnamic acids and derivatives		7524	4689	6518	14210	17160	9250	0.461128	-1.11676	0.0328586	1	1.29186	down
Com_263_neg	DL-o-Tyrosine	C9H11NO3	181.189	1.81	Amino Acid And Derivatives	2370-61-8	850700	1049000	836500	166000	336400	367000	3.14723	1.65408	0.0329691	1	1.53835	up
Com_946_pos	Pratensein-7-O-glucoside	C22H22O11	462.41	6.86	Isoflavonoids	36191-03-4	3843000	2984000	3208000	1701000	1984000	1100000	2.09718	1.06845	0.0342948	1	1.55597	up
Com_97_neg	N-Acetyl-Asp-Glu	C11H16N2O8	304.253	2.02	Amino Acid And Derivatives	3106-85-2	72020	89850	52330	9510	22230	27800	3.59758	1.84703	0.0361209	1	1.2261	up
Com_546_pos	C-hexosyl-tricetin O-pentoside			7.02	Flavonoids		295300	393300	230700	165900	148000	142000	2.01645	1.01182	0.0384328	1	1.54555	up
Com_431_neg	L-Rhamnose monohydrate	C6H14O6	182.17	0.98	Carbohydrates And Its Derivatives	6155-35-7	21150	27650	42270	13960	10620	15340	2.28131	1.18986	0.0386125	1	1.37914	up
Com_306_neg	Nystose	C24H42O21	666.578	1.03	Carbohydrates And Its Derivatives	13133-07-8	22140	20240	41340	9513	11010	9084	2.82771	1.49963	0.0405868	1	1.56797	up
Com_456_neg	Mandelic acid	C8H8O3	152.047	4.91	Benzene and substituted derivatives	17199-29-0	126100	100500	149800	39990	35410	77120	2.46787	1.30327	0.0408413	1	1.43976	up
Com_326_neg	Stachyose	C24H42O21	666.578	0.93	Carbohydrates And Its Derivatives	470-55-3	109300	63660	89340	19310	47200	34110	2.60684	1.3823	0.0409152	1	1.4237	up
Com_620_pos	N-acetylglycine	C4H7NO3	117.043	0.91	Amino Acid And Derivatives	543-24-8	617300	945900	1077000	2693000	8884000	2832000	0.183233	-2.44825	0.0410479	1	1.46147	down
Com_672_pos	N',N,N'-p-coumaroyl-cinnamoyl-caffeoyl spermidine		583.2	4.95	Phenolamides		24540	30400	27180	6360	4015	1343	7.00802	2.80901	0.0417815	1	1.54794	up
Com_1158_pos	N-Coumaroyltyramine	C17H17NO3	283.322	7.73	Amino Acid And Derivatives	36417-86-4	3387	13770	18270	2300	1293	977	7.75208	2.95458	0.0493579	1	1.4311	up

## Sheet: Table S3
Table S3 Metabolites of top seven and significantly differential KEGG pathways
KEGG pathways	ID	Name	log2FC	Pvalue	VIP
Porphyrin and chlorophyll metabolism
	Com_813_pos	Glycine	1.04309	0.00315007	1.65713
	Com_824_pos	Biliverdin	-1.49234	0.0123651	1.68934
Plant hormone signal transduction
	Com_175_neg	Jasmonic acid	1.48268	0.0176392	1.50455
	Com_670_pos	Indole-3-acetic acid	2.04279	0.0186701	1.59248
Amino sugar and nucleotide sugar metabolism
	Com_247_neg	N-Acetyl-D-glucosamine 6-phosphate	1.25985	0.0254885	1.25808
	Com_255_neg	D-Glucopyranose	1.32786	0.00159036	1.68799
	Com_288_neg	D-Glucose	1.15934	0.00668038	1.36456
	Com_472_neg	Fructose	1.49621	0.00870014	1.51439
Glycine, serine and threonine metabolism
	Com_328_neg	Creatine	1.06513	0.0122884	1.28452
	Com_643_pos	Betaine	-2.47498	0.030438	1.4701
	Com_813_pos	Glycine	1.04309	0.00315007	1.65713
Galactose metabolism
	Com_255_neg	D-Glucopyranose	1.32786	0.00159036	1.68799
	Com_288_neg	D-Glucose	1.15934	0.00668038	1.36456
	Com_311_neg	D-Galactose	1.50965	0.0227448	1.51522
	Com_326_neg	Stachyose	1.3823	0.0409152	1.4237
ABC transporters
	Com_255_neg	D-Glucopyranose	1.32786	0.00159036	1.68799
	Com_288_neg	D-Glucose	1.15934	0.00668038	1.36456
	Com_643_pos	Betaine	-2.47498	0.030438	1.4701
	Com_886_pos	Urea	2.23314	0.00491793	1.72875
Phenylpropanoid biosynthesis
	Com_1169_pos	Scopoletin	1.10989	0.0202677	1.27063
	Com_621_pos	Scopolin	1.92653	0.0234287	1.496
	Com_684_pos	Caffeic aldehyde	1.37232	0.00239825	1.73504
Arginine and proline metabolism
	Com_328_neg	Creatine	1.06513	0.0122884	1.28452
	Com_886_pos	Urea	2.23314	0.00491793	1.72875
	Com_955_pos	trans-3-Hydroxy-L-proline	1.03188	9.56e-05	1.74575
Starch and sucrose metabolism
	Com_255_neg	D-Glucopyranose	1.32786	0.00159036	1.68799
	Com_288_neg	D-Glucose	1.15934	0.00668038	1.36456
	Com_472_neg	Fructose	1.49621	0.00870014	1.51439

## Sheet: Table S4
Table S4 KEGG analysis of sinificantly differential metabolites and differential genes(Chen et al.2021b).
KEGG	Pvalue	Ratio	Count	Type	ID
Plant hormone signal transduction	0.0243619	0.666667	2	Metabolomics	Com_175_neg Com_670_pos
Plant hormone signal transduction	0.476137	0.0805687	28	transcriptome	CsaV3_3G012390/CsaV3_2G002930/CsaV3_6G043710/CsaV3_5G010560/CsaV3_6G043720/CsaV3_3G039040/CsaV3_3G046430/CsaV3_6G043520/CsaV3_7G000660/CsaV3_7G007560/CsaV3_1G031460/CsaV3_3G023600/CsaV3_1G030930/CsaV3_4G026200/CsaV3_7G000890/CsaV3_4G002460/CsaV3_6G001340/CsaV3_5G039150/CsaV3_1G041200/CsaV3_7G034150/CsaV3_3G003060/CsaV3_3G047300/CsaV3_5G027650/CsaV3_1G028420/CsaV3_3G000190/CsaV3_6G008790/CsaV3_2G0…
Phenylpropanoid biosynthesis	0.113378	0.230769	3	Metabolomics	Com_1169_pos Com_621_pos Com_684_pos
Phenylpropanoid biosynthesis	0.14768	0.104167	15	transcriptome	CsaV3_1G030610/CsaV3_1G042470/CsaV3_4G033920/CsaV3_4G023660/CsaV3_3G047080/CsaV3_6G036550/CsaV3_4G023630/CsaV3_7G006200/CsaV3_7G005720/CsaV3_3G039990/CsaV3_4G023670/CsaV3_1G044830/CsaV3_2G036090/CsaV3_4G000730/CsaV3_6G046710
Starch and sucrose metabolism	0.168612	0.25	2	Metabolomics	Com_255_neg Com_288_neg
Starch and sucrose metabolism	0.0772605	0.115385	15	transcriptome	CsaV3_7G034730/CsaV3_4G000970/CsaV3_1G041400/CsaV3_1G042470/CsaV3_4G033920/CsaV3_5G005580/CsaV3_2G033300/CsaV3_5G003970/CsaV3_1G044830/CsaV3_6G031900/CsaV3_4G000730/CsaV3_UNG144090/CsaV3_7G021990/CsaV3_5G025530/novel.1210
alpha-Linolenic acid metabolism	0.180049	0.5	1	Metabolomics	Com_175_neg
alpha-Linolenic acid metabolism	0.0220236	0.15873	10	transcriptome	CsaV3_3G045390/CsaV3_5G039150/CsaV3_3G007230/CsaV3_6G022310/CsaV3_7G024990/CsaV3_UNG144110/CsaV3_4G023810/CsaV3_7G024950/CsaV3_5G035840/CsaV3_7G006690
Glycolysis / Gluconeogenesis	0.168612	0.25	2	Metabolomics	Com_255_neg Com_288_neg
Glycolysis / Gluconeogenesis	0.0799713	0.116667	10	transcriptome	CsaV3_3G013930/CsaV3_5G001590/CsaV3_5G029170/CsaV3_6G050730/CsaV3_2G013320/CsaV3_4G037690/CsaV3_6G040330/CsaV3_3G036910/CsaV3_7G024990/CsaV3_6G031760
Cyanoamino acid metabolism	0.392719	0.2	1	Metabolomics	Com_813_pos
Cyanoamino acid metabolism	0.0410201	0.156863	8	transcriptome	CsaV3_1G042470/CsaV3_4G033920/CsaV3_2G008160/CsaV3_6G000650/novel.905/CsaV3_1G044830/CsaV3_4G000730/CsaV3_6G044790
Tyrosine metabolism	0.594987	0.111111	1	Metabolomics	Com_443_neg
Tyrosine metabolism	0.0216966	0.189189	7	transcriptome	CsaV3_5G001590/CsaV3_4G027010/CsaV3_6G015190/CsaV3_7G024990/CsaV3_2G019530/CsaV3_6G031760/CsaV3_7G024950
Amino sugar and nucleotide sugar metabolism	0.0253246	0.307692	4	Metabolomics	Com_247_neg Com_255_neg Com_288_neg Com_472_neg
Amino sugar and nucleotide sugar metabolism	0.794943	0.0614035	7	transcriptome	CsaV3_UNG090700/CsaV3_UNG044310/CsaV3_2G007810/CsaV3_5G005580/CsaV3_5G000810/novel.1107/CsaV3_6G047720
Arginine and proline metabolism	0.182992	0.1875	3	Metabolomics	Com_328_neg Com_886_pos Com_955_pos
Arginine and proline metabolism	0.280378	0.105263	6	transcriptome	CsaV3_2G007750/CsaV3_3G041850/CsaV3_5G038920/CsaV3_4G027010/CsaV3_2G003820/CsaV3_2G007760
ABC transporters	0.532808	0.121212	4	Metabolomics	Com_255_neg Com_288_neg Com_643_pos Com_886_pos
ABC transporters	0.00239425	0.315789	6	transcriptome	CsaV3_3G021800/CsaV3_6G051320/CsaV3_3G048950/CsaV3_5G029720/CsaV3_7G034210/CsaV3_3G023110
Galactose metabolism	0.0525591	0.25	4	Metabolomics	Com_255_neg Com_288_neg Com_311_neg Com_326_neg
Galactose metabolism	0.519238	0.0833333	4	transcriptome	CsaV3_6G000050/CsaV3_7G034730/CsaV3_1G008720/CsaV3_5G003970
Pentose phosphate pathway	0.241092	0.2	2	Metabolomics	Com_255_neg Com_288_neg
Pentose phosphate pathway	0.568311	0.0784314	4	transcriptome	CsaV3_4G037690/CsaV3_3G036910/novel.871/CsaV3_2G015280
Glutathione metabolism	0.630098	0.142857	2	Metabolomics	Com_542_pos Com_813_pos
Glutathione metabolism	0.846289	0.0533333	4	transcriptome	CsaV3_4G025660/CsaV3_2G031240/CsaV3_3G009990/CsaV3_4G025650
Glycine, serine and threonine metabolism	0.0432163	0.333333	3	Metabolomics	Com_328_neg Com_643_pos Com_813_pos
Glycine, serine and threonine metabolism	0.922927	0.0422535	3	transcriptome	CsaV3_5G003310/CsaV3_2G003740/CsaV3_6G044790
Arginine biosynthesis	0.551593	0.125	1	Metabolomics	Com_886_pos
Arginine biosynthesis	0.557581	0.0810811	3	transcriptome	CsaV3_4G027010/CsaV3_4G013280/CsaV3_5G030450
Thiamine metabolism	0.328569	0.25	1	Metabolomics	Com_813_pos
Thiamine metabolism	0.263368	0.130435	3	transcriptome	CsaV3_3G027210/CsaV3_3G006930/CsaV3_3G005340
Porphyrin and chlorophyll metabolism	0.0243619	0.666667	2	Metabolomics	Com_813_pos Com_824_pos
Porphyrin and chlorophyll metabolism	0.867508	0.0454545	2	transcriptome	CsaV3_5G025230/CsaV3_2G013440
Linoleic acid metabolism	0.257892	0.333333	1	Metabolomics	Com_339_neg
Linoleic acid metabolism	0.543654	0.0869565	2	transcriptome	CsaV3_2G006420/CsaV3_4G023810
Folate biosynthesis	0.450925	0.166667	1	Metabolomics	Com_887_pos
Folate biosynthesis	0.86852	0.04	1	transcriptome	CsaV3_1G041250
Vitamin B6 metabolism	0.328569	0.25	1	Metabolomics	Com_725_pos
Vitamin B6 metabolism	0.65127	0.0769231	1	transcriptome	CsaV3_7G034880
Biotin metabolism	0.257892	0.333333	1	Metabolomics	Com_886_pos
Biotin metabolism	0.621788	0.0833333	1	transcriptome	CsaV3_1G042350

## Sheet: Table S5
Table S4 Starch and sucrose metabolism related-genes detected by our prvious RNA-seq(Chen et al. 2021).
gene_id	HT_1	HT_2	HT_3	CK_1	CK_2	CK_3	HT	CK	log2FoldChange	pvalue	padj	gene_description
CsaV3_5G003970	546.658	738.196	413.442	1184.85	1654.07	1018.09	566.098	1285.67	-1.18403	3.31086e-05	0.00054578	Acid beta-fructofuranosidase, putative
CsaV3_7G034730	1058.11	866.712	925.841	235.766	275.679	244.673	950.22	252.039	1.91555	5.91682e-29	3.66232e-26	Beta-fructofuranosidase, insoluble isoenzyme like
CsaV3_4G000970	1182.26	973.637	1062.54	347.128	376.835	415.736	1072.81	379.9	1.49805	2.28231e-19	6.16803e-17	Sucrose synthase
CsaV3_1G041400	5693.58	12953.4	9728.88	1126.66	1061.59	1957.38	9458.62	1381.88	2.77494	2.71388e-15	3.82897e-13	Sucrose synthase
CsaV3_7G021990	47.2534	18.5063	28.5132	7.02281	11.1161	2.0735	31.4243	6.73747	2.23091	0.0019056	0.0153568	1,4-alpha-glucan branching enzyme, putative
CsaV3_5G025530	13.8981	4.11251	8.38624	1.00326	0	0	8.79894	0.33442	4.55155	0.00401433	0.0274998	Cellulase (glycosyl hydrolase family 5) protein
novel.1210	4.63269	7.1969	9.22487	16.0521	25.567	27.9922	7.01815	23.2038	-1.71794	0.00538251	0.0344725	glycosyl hydrolase family protein
CsaV3_6G031900	786.631	1462	669.222	2129.92	3247.01	1405.83	972.617	2260.92	-1.21727	0.00143393	0.0122503	Endoglucanase
CsaV3_4G000730	0.926538	0	0	5.01629	10.0045	13.4777	0.308846	9.4995	-4.83542	0.00175195	0.0143722	Beta-glucosidase
CsaV3_4G033920	103.772	123.375	155.146	353.147	382.393	298.584	127.431	344.708	-1.43341	1.657e-09	8.00868e-08	Beta-glucosidase
CsaV3_1G044830	209.398	209.738	124.116	105.342	67.8081	42.5067	181.084	71.8857	1.33069	0.000808202	0.00777332	Beta-glucosidase
CsaV3_1G042470	353.938	221.048	220.558	71.2314	87.8171	64.2785	265.181	74.4423	1.83422	7.86962e-10	4.0922e-08	Beta-glucosidase
CsaV3_5G005580	229.781	335.17	322.032	127.414	127.835	131.667	295.661	128.972	1.19662	2.91676e-07	8.44146e-06	Fructokinase-2
CsaV3_2G033300	76.9027	79.1659	95.6032	198.645	307.916	167.953	83.8906	224.838	-1.41981	3.83179e-06	8.41241e-05	Sucrose-phosphate synthase

## Sheet: Table S6
Table S5 Auxin and jasmonic acid related-genes detected by our prvious RNA-seq(Chen et al. 2021).
gene_id	HT_1	HT_2	HT_3	CK_1	CK_2	CK_3	HT	CK	log2FoldChange	pvalue	padj
CsaV3_5G039150	1695.56	1605.94	1634.48	732.379	710.318	965.214	1645.33	802.637	1.03543	5.51898e-09	2.42886e-07	Allene oxide cyclase
CsaV3_4G002460	50.9596	24.6751	30.1905	78.2542	60.0269	95.3809	35.2751	77.8873	-1.14184	0.00473549	0.0312679	Jasmonate ZIM domain-containing protein
CsaV3_1G041200	30.5758	33.9282	46.963	174.567	161.183	260.224	37.1557	198.658	-2.41425	2.45e-13	2.42323e-11	Early auxin response protein
CsaV3_7G034150	264.99	366.014	296.034	886.881	1569.59	1030.53	309.013	1162.33	-1.91166	1.42508e-12	1.26011e-10	Auxin-repressed 12.5 kDa
CsaV3_3G003060	237.194	181.979	207.979	53.1727	45.576	76.7195	209.05	58.4894	1.83651	1.61101e-10	9.5114e-09	auxin-responsive protein SAUR32
CsaV3_3G047300	157.511	294.045	200.431	495.61	1018.23	884.347	217.329	799.397	-1.87989	3.7179e-08	1.34856e-06	auxin-responsive protein SAUR72
CsaV3_5G027650	1920.71	2546.67	1793.82	3126.15	5451.33	4519.19	2087.07	4365.56	-1.06479	3.29242e-05	0.000543675	Auxin-responsive protein-like protein
CsaV3_7G000660	4.63269	10.2813	7.54762	39.1271	28.9018	34.2127	7.4872	34.0806	-2.19662	5.44893e-05	0.000832805	Auxin-responsive protein
CsaV3_1G028420	125.083	76.0815	103.989	44.1434	44.4643	36.2862	101.718	41.6313	1.29107	8.57168e-05	0.00122558	Auxin-induced protein like
CsaV3_3G000190	66.7107	91.5034	70.4445	144.469	135.616	261.261	76.2195	180.449	-1.24563	0.000318786	0.0037027	Auxin efflux carrier family protein
CsaV3_1G030930	75.0496	165.529	166.886	239.779	331.259	398.112	135.821	323.05	-1.24994	0.000542297	0.00567681	Auxin-responsive protein
CsaV3_6G008790	32.4288	46.2658	39.4153	4.01304	17.7857	5.18375	39.37	8.99417	2.14361	0.000801686	0.0077321	Auxin-responsive family protein
CsaV3_7G000890	160.291	173.754	165.209	51.1662	64.4733	113.006	166.418	76.2151	1.12645	0.000900645	0.00846656	Auxin transporter-like protein
CsaV3_2G015500	104.699	70.9408	109.021	21.0684	20.009	54.9477	94.8869	32.0084	1.56765	0.000939022	0.0087519	auxin-responsive protein SAUR23-like
CsaV3_7G034130	141.76	257.032	230.622	18.0587	5.55804	95.3809	209.805	39.6659	2.40169	0.00156337	0.013157	Auxin responsive SAUR protein
CsaV3_6G043710	282.594	195.344	170.241	13.0424	2.22322	27.9922	216.06	14.4193	3.89827	2.70629e-11	1.83492e-09	GH3 auxin-responsive promoter
CsaV3_6G043720	1842.88	1378.72	1124.6	204.665	140.063	458.243	1448.73	267.657	2.4359	4.64362e-09	2.05304e-07	GH3 auxin-responsive promoter
CsaV3_4G026200	34.2819	47.2939	53.672	154.502	145.621	62.205	45.0826	120.776	-1.42055	0.000846658	0.00808243	Auxin transporter-like protein

## Sheet: Table S7
Table S5 Phenylpropanoid biosynthesis related-genes detected by our prvious RNA-seq(Chen et al. 2021).
gene_id	HT_1	HT_2	HT_3	CK_1	CK_2	CK_3	HT	CK	log2FoldChange	pvalue	padj	gene_description
CsaV3_1G030610	131.568	209.738	255.78	1770.75	1331.71	1870.3	199.029	1657.59	-3.0573	9.18177e-28	5.18176e-25	Aldehyde dehydrogenase, putative
CsaV3_1G042470	353.938	221.048	220.558	71.2314	87.8171	64.2785	265.181	74.4423	1.83422	7.86962e-10	4.0922e-08	Beta-glucosidase
CsaV3_4G033920	103.772	123.375	155.146	353.147	382.393	298.584	127.431	344.708	-1.43341	1.657e-09	8.00868e-08	Beta-glucosidase
CsaV3_4G023660	6142.02	4860.99	4952.92	1516.93	1995.34	2636.45	5318.64	2049.57	1.37578	1.07021e-08	4.49624e-07	Peroxidase
CsaV3_3G047080	4956.98	5557.03	5433.45	8572.85	10187.9	14136.1	5315.82	10965.6	-1.04463	1.77092e-06	4.22118e-05	Peroxidase
CsaV3_6G036550	144.54	114.122	177.788	45.1467	60.0269	60.1315	145.484	55.1017	1.40455	3.1362e-06	6.98292e-05	Phenylalanine ammonia-lyase
CsaV3_4G023630	1075.71	791.659	982.029	317.03	390.175	604.425	949.8	437.21	1.1195	6.2159e-05	0.000930348	Peroxidase
CsaV3_7G006200	169.556	140.854	124.955	62.2021	64.4733	80.8665	145.122	69.1806	1.06797	7.04818e-05	0.00104031	Peroxidase
CsaV3_7G005720	0.926538	0	0.838624	7.02281	1.11161	143.071	0.588388	50.4019	-6.3825	0.000134097	0.00177575	Peroxidase
CsaV3_3G039990	360.423	476.023	447.825	95.3096	144.509	260.224	428.091	166.681	1.36087	0.000196537	0.00245838	Cytochrome P450, putative
CsaV3_4G023670	6.48577	9.25315	9.22487	0	0	0	8.32126	0	5.42958	0.00067397	0.00678023	Peroxidase
CsaV3_1G044830	209.398	209.738	124.116	105.342	67.8081	42.5067	181.084	71.8857	1.33069	0.000808202	0.00777332	Beta-glucosidase
CsaV3_2G036090	68.5638	45.2376	62.8968	19.0619	12.2277	31.1025	58.8994	20.7974	1.49988	0.00110909	0.00999121	4-coumarate-CoA ligase
CsaV3_4G000730	0.926538	0	0	5.01629	10.0045	13.4777	0.308846	9.4995	-4.83542	0.00175195	0.0143722	Beta-glucosidase
CsaV3_6G046710	58.3719	34.9564	29.3519	12.0391	4.44643	20.735	40.8934	12.4068	1.71449	0.00600608	0.0374498	Peroxidase
